# Supplementary material for: Structural and functional asymmetry of RING trimerization controls priming and extension events in TRIM5α autoubiquitylation
Source: Nat Commun. 2022 Nov 19;13:7104. doi: 10.1038/s41467-022-34920-3 (PMC9675739; doi:10.1038/s41467-022-34920-3)
Supplement: Supplementary file 3 — Source Data [file 41467_2022_34920_MOESM3_ESM.xlsx]

## Sheet: Figure 2C
Figure 2C	CD data of RING monomer and RING dimer
conc_mono	mono_elip_1	mono_elip_2	AVG_mono	STDEV_mono	conc_dimer	dimer_elip_1	dimer_elip_2	AVG_dimer	STDEV_dimer
6	-1.9695	-1.5827	-1.7761	0.273509	3	-5.7418	-5.7161	-5.72895	0.0181726
12.5	-3.6815	-3.7113	-3.6964	0.0210718	6	-7.5958	-7.5178	-7.5568	0.0551543
25	-5.4627	-3.5628	-4.51275	1.34343	12.5	-7.3348	-8.4643	-7.89955	0.798677
50	-6.3611	-7.6617	-7.0114	0.919663	25	-7.9825	-7.9674	-7.97495	0.0106773
100	-6.9102	-6.7221	-6.81615	0.133007	50	-7.9663	-8.0015	-7.9839	0.0248902

## Sheet: Figure 3B
Figure 3B	FRET discharge reactions with Ub~Ube2N/V2
Read 1:485/20,528/20
		30uM	15uM	7.5uM	3.8uM	1.9uM	1uM	0uM	0uM - 0uM MMS2	30uM	15uM	7.5uM	3.8uM	1.9uM	1uM	0uM	0uM - 0uM MMS2	30uM	15uM	7.5uM	3.8uM	1.9uM	1uM	0uM	0uM - 0uM MMS2	30uM	15uM	7.5uM	3.8uM	1.9uM	1uM	0uM	0uM - 0uM MMS2	30uM	15uM	7.5uM	3.8uM	1.9uM	1uM	0uM	0uM - 0uM MMS2	30uM	15uM	7.5uM	3.8uM	1.9uM	1uM	0uM	0uM - 0uM MMS2
Time	T∞ Read 1:485/20,528/20	G1 - R1-WT-1	G2	G3	G4	G5	G6	G7	G8	H1 - R1-WT-2	H2	H3	H4	H5	H6	H7	H8	I1 - R1-I77R-1	I2	I3	I4	I5	I6	I7	I8	J1 - R1-I77R-2	J2	J3	J4	J5	J6	J7	J8	K1 - R2-WT-1	K2	K3	K4	K5	K6	K7	K8	L1 - R2WT-2	L2	L3	L4	L5	L6	L7	L8
00:00:00	22.5	26041	25762	26888	25459	25971	25658	26145	22485	27014	26345	26210	25685	25887	25073	25878	21163	24018	26227	24691	25643	24736	26065	23863	19466	25454	25332	25684	25116	23834	24769	25143	20052	24606	26119	26021	25483	25758	24771	25656	21593	25342	25647	26120	25849	25429	25672	25022	21865
00:02:30	22.5	25590	25036	25919	24557	24987	24523	25132	21947	26190	25758	25533	25093	25150	24676	25140	20891	23710	25981	24566	25641	24482	25784	24034	19750	25039	25183	25159	25003	23600	24588	25028	20252	24536	25929	25636	25315	25486	24919	25308	21678	25396	25482	25520	25504	25228	25402	24973	22024
00:05:00	22.6	25722	25052	25924	24537	25034	24513	25145	22099	26177	25775	25532	25045	25106	24660	25137	21112	23736	25965	24565	25623	24468	25772	24050	20017	24968	25131	25093	24908	23554	24564	25014	20460	24626	25957	25660	25298	25475	24976	25272	21847	25454	25529	25524	25473	25174	25371	24887	22132
00:07:30	22.6	25713	25070	25958	24545	25051	24461	25146	22190	26212	25768	25527	25030	25073	24602	25127	21231	23713	25939	24548	25608	24416	25735	24031	20224	24976	25091	25103	24900	23534	24536	24975	20590	24668	25944	25627	25297	25470	24951	25247	21946	25512	25550	25508	25487	25170	25357	24868	22306
00:10:00	22.7	25751	25046	25905	24488	24996	24376	25083	22247	26224	25772	25493	25021	25051	24584	25102	21356	23667	25905	24499	25548	24379	25672	24015	20373	24914	25042	25025	24838	23492	24478	24960	20703	24718	25952	25631	25246	25488	24956	25213	22023	25523	25538	25516	25447	25138	25333	24831	22431
00:12:30	22.7	25733	25043	25905	24429	24949	24332	25073	22324	26247	25759	25496	24997	25037	24541	25053	21446	23654	25860	24478	25515	24363	25633	23979	20500	24880	25005	25010	24802	23480	24491	24938	20823	24767	25974	25640	25233	25446	24921	25211	22111	25583	25527	25476	25449	25116	25295	24816	22527
00:15:00	22.8	25664	25032	25861	24411	24922	24264	25038	22375	26237	25777	25492	25021	25017	24520	25062	21580	23573	25769	24395	25436	24307	25574	23925	20577	24865	24999	24993	24759	23439	24452	24939	20912	24777	25970	25634	25225	25404	24942	25181	22219	25602	25581	25492	25444	25116	25299	24799	22633
00:17:30	22.8	25712	24986	25868	24361	24920	24227	25006	22453	26260	25747	25462	24959	24993	24493	25052	21627	23601	25779	24417	25453	24341	25590	23961	20733	24833	24931	24941	24699	23390	24402	24876	20959	24789	25987	25629	25210	25405	24926	25162	22298	25624	25576	25468	25421	25100	25270	24755	22729
00:20:00	22.9	25608	24925	25813	24299	24845	24113	24954	22467	26281	25744	25466	24967	24980	24488	25014	21708	23560	25749	24386	25419	24317	25569	23938	20806	24788	24892	24933	24701	23393	24358	24862	21073	24784	25971	25621	25207	25376	24892	25138	22374	25649	25575	25469	25433	25088	25226	24757	22787
00:22:30	23	25675	24883	25815	24305	24843	24133	24945	22564	26275	25747	25445	24976	24953	24455	24992	21819	23482	25672	24302	25339	24254	25469	23854	20902	24776	24891	24928	24683	23392	24375	24855	21173	24817	25995	25633	25181	25351	24877	25125	22467	25643	25591	25478	25403	25066	25255	24722	22841
00:25:00	23	25642	24786	25798	24281	24832	24093	24872	22637	26264	25714	25417	24908	24919	24406	24973	21880	23488	25679	24323	25355	24264	25477	23857	21051	24733	24827	24854	24624	23323	24323	24809	21264	24793	25999	25636	25198	25350	24860	25112	22525	25639	25566	25450	25362	25036	25238	24701	22880
00:27:30	23.1	25653	24723	25788	24247	24778	24054	24879	22740	26287	25729	25411	24910	24907	24376	24937	21965	23426	25610	24250	25254	24205	25415	23743	21098	24691	24831	24843	24598	23324	24330	24789	21347	24760	25973	25620	25165	25313	24835	25054	22611	25620	25568	25445	25345	25021	25198	24672	22922
00:30:00	23.2	25604	24608	25739	24187	24722	24015	24764	22826	26273	25674	25372	24873	24862	24302	24881	22020	23404	25621	24255	25290	24212	25408	23722	21245	24605	24763	24789	24576	23260	24259	24735	21404	24704	25974	25612	25164	25274	24799	25039	22690	25587	25518	25407	25338	24986	25147	24638	22964
00:32:30	23.2	25572	24547	25694	24117	24655	23971	24688	22897	26246	25673	25363	24859	24841	24247	24846	22112	23319	25517	24161	25205	24125	25348	23604	21283	24578	24736	24772	24553	23243	24228	24718	21480	24673	25971	25600	25148	25296	24788	24988	22741	25520	25498	25421	25324	24959	25124	24582	23052
00:35:00	23.3	25523	24487	25660	24041	24585	23927	24558	22983	26225	25645	25335	24818	24817	24208	24816	22211	23263	25491	24133	25163	24112	25296	23552	21359	24513	24716	24740	24495	23223	24215	24692	21550	24620	25951	25579	25131	25275	24775	24970	22812	25488	25447	25399	25293	24953	25092	24528	23102
00:37:30	23.3	25521	24486	25631	24008	24531	23918	24492	23085	26209	25612	25303	24799	24792	24138	24741	22313	23209	25474	24121	25127	24105	25270	23503	21432	24470	24656	24711	24451	23216	24177	24669	21624	24598	25948	25562	25131	25245	24770	24944	22875	25430	25389	25403	25288	24928	25069	24475	23150
00:40:00	23.4	25431	24395	25535	23923	24414	23848	24331	23108	26204	25579	25278	24762	24763	24102	24653	22379	23212	25471	24098	25157	24093	25280	23490	21535	24432	24618	24668	24427	23150	24147	24632	21692	24573	25915	25555	25085	25217	24729	24919	22965	25366	25339	25386	25266	24878	25038	24441	23192
00:42:30	23.5	25395	24367	25504	23919	24375	23832	24272	23173	26164	25533	25220	24751	24719	24047	24557	22429	23145	25429	24074	25122	24057	25227	23437	21637	24326	24580	24632	24400	23123	24104	24577	21749	24510	25902	25538	25100	25191	24685	24869	23023	25335	25334	25401	25257	24869	25017	24418	23239
00:45:00	23.5	25404	24397	25484	23924	24348	23855	24218	23322	26124	25493	25208	24685	24682	24001	24467	22490	23074	25360	24007	25063	23995	25181	23387	21687	24268	24542	24593	24339	23096	24093	24547	21790	24474	25880	25508	25055	25170	24634	24817	23106	25249	25289	25320	25210	24850	24981	24368	23302
00:47:30	23.6	25327	24366	25414	23911	24299	23829	24122	23419	26094	25442	25171	24685	24647	23955	24392	22601	22968	25272	23892	24983	23908	25124	23299	21715	24184	24496	24555	24324	23063	24049	24509	21844	24430	25858	25467	25026	25147	24601	24762	23156	25179	25238	25295	25153	24810	24943	24348	23346
00:50:00	23.6	25258	24281	25334	23859	24201	23778	24024	23450	26044	25375	25129	24605	24597	23939	24326	22662	22955	25282	23872	24995	23900	25114	23296	21811	24130	24442	24516	24288	23040	24029	24459	21902	24406	25814	25433	24961	25115	24547	24680	23207	25155	25241	25277	25153	24762	24917	24306	23396
00:52:30	23.7	25197	24271	25257	23846	24163	23776	23957	23498	25974	25333	25073	24576	24552	23865	24259	22719	22884	25205	23788	24944	23836	25072	23245	21868	24055	24408	24480	24243	22988	23981	24423	21954	24371	25750	25399	24929	25088	24501	24614	23274	25108	25158	25247	25125	24730	24848	24256	23427
00:55:00	23.8	25177	24267	25218	23864	24174	23801	23914	23546	25935	25315	25029	24493	24534	23867	24222	22790	22794	25129	23674	24877	23756	24995	23156	21875	24003	24361	24433	24239	22948	23959	24382	22000	24334	25742	25375	24889	25060	24441	24559	23315	25100	25153	25242	25077	24708	24821	24197	23520
00:57:30	23.8	25074	24233	25133	23811	24094	23750	23847	23508	25881	25254	24980	24409	24508	23810	24160	22847	22778	25107	23660	24874	23775	24990	23186	21967	23941	24326	24377	24184	22917	23921	24323	22040	24307	25697	25331	24844	25041	24428	24477	23365	25043	25141	25178	25069	24657	24761	24141	23560
01:00:00	23.9	25002	24179	25047	23812	24047	23729	23768	23487	25795	25198	24934	24377	24430	23800	24103	22917	22717	25041	23576	24846	23728	24966	23125	22007	23866	24268	24333	24160	22851	23891	24260	22086	24258	25619	25273	24807	25003	24365	24408	23401	24934	25107	25130	25020	24613	24694	24065	23618
01:02:30	23.9	24983	24230	25041	23831	24056	23777	23777	23535	25769	25173	24915	24327	24380	23779	24066	22997	22675	24954	23535	24791	23664	24913	23083	22027	23821	24205	24279	24106	22820	23856	24201	22159	24235	25593	25251	24753	24962	24349	24335	23448	24885	25075	25096	24969	24579	24654	24048	23682
01:05:00	24	24891	24190	24982	23791	23998	23754	23697	23487	25690	25136	24827	24266	24317	23765	24027	23034	22574	24837	23441	24691	23594	24798	23026	22071	23744	24170	24225	24101	22762	23800	24142	22209	24216	25538	25202	24745	24915	24297	24278	23495	24854	25030	25065	24949	24540	24594	23989	23720
01:07:30	24	24823	24219	24960	23808	23975	23748	23689	23514	25636	25117	24788	24236	24272	23718	24000	23169	22536	24773	23411	24684	23562	24799	23007	22116	23704	24128	24184	24032	22723	23769	24113	22257	24183	25537	25182	24707	24896	24283	24245	23513	24819	25037	25031	24904	24521	24543	23978	23789
01:10:00	24.1	24731	24187	24882	23780	23885	23731	23627	23470	25575	25089	24738	24227	24210	23701	23962	23260	22480	24721	23362	24643	23517	24745	22979	22173	23668	24067	24142	24011	22703	23741	24073	22321	24173	25485	25156	24672	24860	24259	24211	23557	24789	25019	24991	24866	24485	24496	23955	23790
01:12:30	24.1	24670	24209	24837	23796	23835	23744	23625	23470	25545	25037	24746	24186	24169	23706	23908	23341	22447	24661	23308	24603	23489	24717	22977	22229	23591	24033	24106	23991	22653	23703	24024	22378	24139	25439	25135	24653	24843	24229	24184	23628	24756	24976	24945	24828	24447	24448	23921	23811
01:15:00	24.2	24574	24161	24776	23730	23785	23699	23528	23410	25446	24960	24652	24127	24073	23649	23866	23389	22414	24625	23313	24577	23452	24693	22954	22300	23503	23932	24038	23912	22599	23634	23947	22437	24102	25429	25105	24591	24788	24202	24119	23663	24709	24980	24936	24819	24409	24402	23870	23819
01:17:30	24.2	24567	24173	24739	23757	23757	23709	23541	23437	25397	24951	24642	24087	24065	23651	23873	23414	22397	24577	23289	24557	23441	24658	22949	22359	23519	23936	24018	23905	22575	23636	23925	22489	24115	25418	25094	24605	24748	24170	24105	23699	24690	24962	24916	24812	24418	24384	23895	23859
01:20:00	24.2	24520	24226	24724	23794	23757	23711	23531	23465	25359	24920	24624	24046	24028	23659	23857	23480	22363	24501	23242	24506	23425	24624	22942	22458	23466	23902	24013	23874	22558	23594	23911	22566	24139	25395	25096	24608	24735	24185	24092	23743	24689	24984	24901	24777	24383	24389	23897	23856
01:22:30	24.3	24453	24224	24678	23774	23764	23726	23508	23467	25313	24923	24588	24023	23990	23654	23855	23502	22330	24479	23196	24470	23396	24579	22919	22506	23431	23815	23959	23839	22529	23534	23852	22622	24106	25386	25084	24574	24692	24186	24075	23737	24681	24962	24868	24770	24372	24367	23879	23881
01:25:00	24.3	24381	24206	24592	23754	23697	23696	23487	23444	25243	24865	24534	23971	23940	23602	23784	23491	22264	24386	23144	24391	23327	24506	22877	22548	23348	23761	23900	23769	22479	23476	23795	22626	24104	25347	25042	24537	24655	24133	24017	23745	24665	24932	24840	24722	24361	24334	23860	23848
01:27:30	24.4	24303	24211	24578	23766	23670	23703	23472	23434	25237	24880	24517	23973	23958	23610	23800	23480	22224	24331	23108	24357	23306	24473	22835	22605	23323	23726	23865	23764	22446	23462	23783	22685	24055	25309	25024	24530	24612	24130	23997	23729	24624	24946	24825	24718	24336	24309	23831	23859
01:30:00	24.4	24224	24177	24502	23753	23638	23674	23409	23398	25160	24851	24483	23909	23896	23609	23769	23453	22206	24307	23118	24353	23298	24439	22862	22665	23258	23670	23848	23692	22406	23412	23747	22692	24010	25292	24994	24505	24568	24114	23949	23705	24604	24924	24788	24694	24326	24263	23824	23862
01:32:30	24.4	24148	24185	24463	23740	23634	23669	23405	23388	25132	24830	24468	23893	23867	23602	23766	23473	22208	24275	23090	24302	23280	24417	22840	22706	23223	23604	23788	23632	22389	23362	23706	22700	24018	25265	24984	24481	24544	24097	23941	23724	24579	24922	24771	24671	24291	24264	23803	23843
01:35:00	24.5	24103	24162	24399	23709	23582	23635	23370	23360	25066	24806	24417	23873	23842	23585	23734	23442	22154	24212	23066	24240	23255	24337	22825	22747	23170	23568	23735	23594	22341	23307	23650	22691	24002	25237	24964	24483	24513	24056	23907	23696	24567	24881	24734	24625	24264	24224	23778	23822
01:37:30	24.5	24063	24218	24421	23736	23575	23645	23339	23376	25049	24818	24416	23857	23837	23590	23714	23441	22119	24159	23060	24182	23216	24296	22816	22761	23132	23505	23711	23551	22317	23289	23639	22685	23969	25202	24941	24437	24476	24093	23890	23717	24526	24902	24703	24600	24246	24211	23748	23822
01:40:00	24.6	24079	24241	24438	23789	23591	23683	23389	23389	25016	24810	24411	23841	23803	23596	23717	23464	22105	24091	23018	24122	23215	24214	22799	22784	23106	23483	23667	23522	22285	23244	23606	22706	23961	25201	24932	24439	24463	24055	23886	23698	24509	24879	24689	24594	24220	24187	23746	23857
01:42:30	24.6	23986	24207	24398	23760	23573	23662	23381	23370	24961	24780	24389	23825	23768	23577	23683	23427	22084	24050	22979	24064	23175	24177	22785	22767	23064	23424	23636	23459	22257	23199	23562	22674	23952	25167	24915	24439	24423	24043	23845	23711	24485	24873	24685	24589	24204	24177	23737	23836
01:45:00	24.6	23934	24213	24376	23752	23561	23657	23366	23372	24949	24758	24365	23810	23755	23551	23681	23440	22051	24025	22983	24018	23158	24132	22804	22782	23045	23406	23616	23442	22251	23181	23552	22687	23968	25155	24906	24419	24421	24038	23833	23669	24492	24864	24678	24551	24205	24139	23737	23808
01:47:30	24.6	23875	24244	24349	23752	23532	23638	23332	23368	24892	24707	24286	23760	23697	23545	23665	23410	22018	23967	22900	23934	23084	24046	22746	22758	23017	23336	23576	23373	22224	23146	23529	22699	23938	25123	24876	24375	24353	24019	23796	23667	24472	24840	24633	24531	24168	24149	23726	23803
01:50:00	24.7	23857	24257	24358	23784	23553	23685	23340	23381	24864	24707	24309	23762	23708	23562	23675	23419	22032	23972	22954	23959	23135	24030	22790	22783	22979	23311	23546	23337	22190	23117	23486	22689	23934	25099	24882	24371	24346	24013	23781	23692	24453	24879	24628	24526	24188	24108	23727	23808
01:52:30	24.7	23797	24234	24299	23753	23513	23640	23305	23350	24804	24660	24282	23730	23646	23541	23665	23379	22008	23921	22919	23917	23093	23980	22759	22796	22948	23262	23515	23320	22142	23086	23474	22700	23938	25071	24847	24363	24324	24009	23744	23662	24444	24812	24601	24507	24141	24122	23696	23791
01:55:00	24.7	23781	24259	24286	23781	23510	23656	23312	23355	24806	24663	24276	23733	23655	23542	23653	23388	21988	23894	22884	23867	23058	23901	22768	22762	22902	23246	23496	23289	22141	23059	23451	22670	23891	25068	24849	24364	24326	24012	23744	23651	24426	24818	24590	24492	24139	24103	23679	23784
01:57:30	24.7	23733	24240	24262	23764	23510	23658	23306	23343	24748	24647	24235	23684	23617	23538	23623	23385	21952	23867	22889	23813	23052	23864	22738	22746	22884	23210	23470	23230	22126	23016	23448	22662	23919	25033	24843	24348	24290	23987	23727	23669	24424	24830	24585	24453	24145	24094	23684	23787
02:00:00	24.8	23686	24268	24181	23740	23496	23649	23302	23354	24747	24646	24272	23711	23606	23540	23663	23396	21998	23877	22887	23789	23073	23863	22780	22779	22888	23226	23497	23225	22159	23026	23436	22707	23915	25052	24814	24380	24280	24014	23729	23672	24434	24828	24585	24454	24153	24075	23679	23789
02:02:30	24.8	23669	24265	24210	23773	23513	23653	23300	23345	24691	24656	24207	23678	23582	23554	23624	23377	21960	23811	22870	23733	23035	23801	22765	22759	22880	23193	23447	23206	22112	23002	23414	22701	23906	25013	24839	24331	24264	24018	23695	23644	24387	24819	24568	24449	24150	24041	23676	23802
02:05:00	24.8	23609	24279	24184	23767	23492	23633	23299	23351	24687	24618	24222	23681	23566	23537	23624	23359	21922	23774	22822	23677	22992	23736	22734	22726	22833	23120	23414	23144	22083	22964	23390	22651	23906	24979	24804	24325	24237	23963	23704	23644	24367	24823	24528	24440	24136	24063	23646	23758
02:07:30	24.8	23552	24262	24133	23747	23461	23603	23270	23320	24645	24579	24150	23637	23544	23518	23621	23371	21916	23739	22803	23654	22975	23697	22726	22729	22826	23079	23426	23112	22075	22936	23356	22679	23892	24954	24805	24305	24213	23975	23656	23628	24376	24788	24522	24412	24110	24033	23656	23760
02:10:00	24.8	23515	24260	24117	23753	23464	23629	23267	23320	24634	24573	24176	23646	23529	23526	23605	23366	21936	23727	22823	23629	22985	23664	22738	22721	22800	23068	23390	23107	22071	22926	23351	22654	23903	24958	24782	24302	24209	23971	23662	23630	24385	24784	24509	24397	24079	24056	23662	23764
02:12:30	24.9	23486	24227	24086	23745	23450	23581	23246	23283	24605	24550	24138	23614	23531	23508	23611	23345	21927	23662	22791	23595	22969	23623	22714	22717	22749	23029	23339	23023	22002	22860	23297	22647	23895	24928	24777	24286	24193	23959	23639	23637	24355	24777	24496	24375	24074	24006	23641	23726
02:15:00	24.9	23450	24268	24081	23759	23455	23631	23251	23299	24577	24553	24134	23614	23497	23529	23603	23323	21901	23638	22762	23537	22933	23590	22698	22712	22755	22998	23335	23023	22019	22832	23309	22652	23893	24937	24766	24290	24169	23965	23643	23623	24373	24786	24483	24368	24089	24026	23647	23737
02:17:30	24.9	23461	24255	24072	23775	23448	23631	23263	23295	24574	24562	24160	23615	23500	23521	23620	23361	21899	23651	22778	23542	22940	23564	22733	22738	22752	23008	23328	22981	22012	22854	23330	22658	23890	24897	24757	24302	24192	23970	23654	23634	24371	24806	24500	24391	24102	24016	23655	23743
02:20:00	24.9	23376	24226	24020	23744	23433	23581	23239	23254	24522	24533	24127	23615	23484	23509	23588	23336	21874	23593	22744	23470	22893	23533	22703	22703	22708	22979	23304	22988	21997	22813	23288	22639	23868	24900	24751	24258	24163	23957	23615	23619	24352	24789	24454	24365	24066	24017	23651	23730
02:22:30	24.9	23369	24234	24019	23737	23445	23605	23234	23268	24521	24523	24122	23612	23485	23538	23622	23338	21872	23589	22759	23450	22880	23483	22690	22689	22702	22954	23290	22949	22006	22793	23285	22660	23860	24885	24759	24269	24155	23966	23607	23625	24338	24795	24466	24346	24068	24024	23627	23721
02:25:00	24.9	23332	24249	24010	23743	23422	23610	23247	23263	24524	24523	24123	23606	23468	23521	23615	23332	21863	23572	22740	23429	22879	23457	22690	22681	22699	22927	23271	22926	21985	22781	23255	22640	23873	24885	24748	24279	24149	23979	23592	23621	24366	24798	24466	24365	24058	23998	23636	23733
02:27:30	25	23309	24255	23982	23742	23429	23581	23211	23266	24492	24511	24106	23596	23469	23526	23584	23318	21872	23525	22729	23392	22876	23425	22694	22685	22677	22897	23240	22877	21964	22775	23266	22623	23871	24854	24733	24290	24155	23952	23591	23632	24312	24794	24443	24356	24049	23996	23627	23707
02:30:00	25	23299	24254	24006	23766	23443	23599	23242	23250	24462	24516	24086	23593	23436	23517	23606	23317	21856	23524	22738	23368	22848	23422	22674	22681	22667	22878	23246	22873	21946	22747	23227	22644	23866	24865	24739	24245	24155	23965	23611	23609	24332	24785	24469	24343	24069	24011	23630	23726
02:32:30	25	23317	24287	24033	23780	23453	23627	23249	23295	24427	24510	24076	23565	23429	23518	23606	23315	21888	23546	22748	23384	22881	23414	22730	22706	22678	22873	23248	22865	21954	22739	23260	22657	23840	24855	24725	24242	24138	23976	23597	23619	24351	24813	24433	24348	24058	24001	23647	23707
02:35:00	25	23250	24279	24016	23781	23450	23611	23243	23254	24429	24498	24077	23570	23433	23520	23578	23309	21847	23492	22702	23334	22840	23360	22686	22663	22646	22833	23205	22819	21926	22718	23229	22622	23849	24817	24743	24267	24125	23987	23566	23598	24329	24776	24429	24326	24035	23999	23623	23683
02:37:30	25	23238	24297	23994	23768	23448	23605	23244	23260	24415	24479	24071	23577	23421	23518	23597	23291	21812	23452	22692	23272	22820	23306	22663	22646	22621	22822	23186	22790	21914	22687	23199	22639	23814	24804	24709	24257	24114	23953	23555	23599	24283	24769	24439	24325	24057	23966	23601	23685
02:40:00	25	23208	24259	23967	23762	23431	23597	23228	23229	24426	24473	24059	23579	23403	23515	23569	23310	21840	23464	22693	23272	22834	23297	22696	22675	22622	22802	23179	22785	21910	22679	23192	22600	23841	24780	24708	24230	24091	23954	23535	23586	24311	24787	24426	24291	24043	23966	23612	23679
02:42:30	25	23159	24225	23962	23757	23430	23593	23195	23235	24380	24482	24075	23566	23403	23513	23592	23294	21830	23448	22679	23226	22793	23259	22687	22664	22622	22781	23184	22768	21891	22667	23177	22608	23847	24775	24700	24228	24119	23978	23547	23582	24302	24790	24418	24299	24051	23963	23639	23696
02:45:00	25	23169	24249	23959	23773	23431	23599	23220	23244	24390	24454	24077	23559	23402	23525	23584	23296	21835	23443	22678	23229	22814	23262	22683	22666	22605	22771	23186	22746	21877	22649	23171	22621	23846	24775	24729	24229	24131	23988	23545	23603	24303	24773	24430	24336	24032	23997	23615	23693
02:47:30	25.1	23141	24268	23960	23775	23438	23590	23198	23231	24368	24483	24034	23577	23405	23535	23576	23298	21835	23424	22707	23241	22806	23252	22694	22663	22634	22767	23154	22732	21876	22635	23172	22592	23856	24759	24700	24246	24098	23983	23532	23599	24279	24769	24412	24307	24048	23977	23628	23669
02:50:00	25.1	23130	24259	23992	23789	23451	23606	23221	23245	24351	24471	24036	23582	23406	23521	23605	23281	21788	23412	22676	23198	22788	23210	22666	22652	22596	22757	23134	22686	21878	22648	23166	22598	23841	24756	24701	24247	24099	23992	23527	23595	24306	24797	24429	24315	24043	24009	23633	23681
02:52:30	25.1	23104	24258	23948	23771	23425	23588	23206	23223	24354	24463	24052	23569	23371	23526	23595	23283	21824	23431	22697	23198	22818	23210	22698	22651	22612	22743	23158	22715	21881	22643	23164	22599	23846	24742	24691	24243	24107	23983	23508	23573	24306	24786	24415	24317	24068	24003	23608	23678
02:55:00	25.1	23147	24275	23974	23811	23456	23639	23248	23260	24348	24461	24030	23568	23380	23531	23596	23278	21800	23392	22675	23169	22778	23142	22663	22628	22589	22708	23121	22647	21857	22595	23144	22597	23835	24752	24695	24219	24125	23988	23523	23587	24280	24773	24399	24297	24046	23987	23606	23658
02:57:30	25.1	23087	24229	23920	23756	23403	23563	23181	23175	24313	24427	23993	23565	23363	23512	23587	23271	21822	23406	22701	23182	22784	23168	22687	22652	22626	22723	23111	22657	21864	22607	23157	22597	23829	24730	24688	24250	24094	24015	23518	23589	24266	24778	24403	24279	24032	23978	23605	23675
03:00:00	25.1	23097	24263	23951	23797	23433	23592	23213	23214	24311	24429	24028	23572	23343	23492	23580	23271	21808	23421	22710	23158	22788	23156	22703	22666	22579	22678	23110	22638	21833	22583	23120	22573	23817	24721	24697	24226	24065	23980	23527	23582	24289	24796	24400	24294	24067	24009	23632	23664
03:02:30	25.1	23081	24302	23966	23799	23463	23616	23197	23222	24318	24460	24032	23580	23355	23514	23596	23277	21778	23367	22666	23111	22768	23099	22671	22647	22585	22681	23096	22618	21822	22560	23117	22556	23795	24708	24683	24233	24096	24001	23511	23580	24271	24774	24401	24277	24049	23974	23606	23663
03:05:00	25.1	23086	24265	23965	23805	23444	23615	23212	23202	24305	24449	24030	23578	23368	23516	23595	23268	21756	23350	22644	23099	22747	23085	22658	22609	22566	22660	23084	22591	21801	22537	23093	22572	23809	24717	24686	24229	24087	24021	23531	23580	24255	24758	24386	24248	24035	23979	23603	23664
03:07:30	25.1	23078	24283	23962	23817	23451	23624	23203	23217	24289	24443	23998	23568	23322	23514	23569	23239	21786	23383	22678	23085	22763	23086	22671	22637	22583	22652	23059	22580	21819	22555	23091	22578	23814	24692	24684	24235	24079	23995	23515	23564	24257	24776	24400	24266	24046	24000	23640	23666
03:10:00	25.1	23086	24260	23961	23805	23439	23591	23204	23216	24290	24452	24018	23593	23358	23509	23589	23266	21781	23360	22669	23056	22756	23052	22663	22620	22592	22631	23065	22574	21803	22557	23124	22579	23781	24691	24692	24233	24070	23998	23524	23568	24244	24761	24413	24272	24061	23988	23608	23646
03:12:30	25.1	23099	24301	23975	23837	23463	23617	23218	23208	24317	24450	24038	23608	23372	23537	23600	23294	21774	23366	22687	23062	22762	23052	22672	22623	22572	22642	23055	22579	21820	22549	23132	22561	23809	24715	24674	24239	24092	24017	23525	23591	24252	24767	24398	24260	24073	24008	23602	23632
03:15:00	25.2	23064	24265	23984	23801	23425	23581	23206	23211	24268	24437	23999	23576	23332	23520	23574	23248	21737	23321	22626	23023	22744	23010	22645	22613	22545	22646	23069	22541	21829	22536	23106	22559	23770	24682	24683	24225	24088	23988	23510	23564	24224	24756	24384	24257	24055	23993	23600	23617
03:17:30	25.2	23041	24244	23962	23791	23428	23581	23168	23205	24258	24433	23989	23592	23342	23515	23574	23240	21731	23338	22653	23002	22715	22979	22638	22588	22549	22613	23055	22559	21789	22498	23086	22554	23766	24678	24682	24241	24087	24001	23501	23567	24237	24769	24397	24237	24068	24045	23614	23642
03:20:00	25.2	23030	24254	23942	23804	23415	23580	23195	23174	24249	24451	23996	23594	23340	23501	23567	23233	21762	23335	22625	23028	22717	22969	22648	22604	22562	22623	23049	22526	21807	22512	23081	22535	23772	24644	24693	24201	24085	24009	23505	23553	24230	24761	24406	24260	24053	23995	23609	23627
03:22:30	25.2	23059	24258	23976	23823	23454	23607	23201	23207	24256	24424	24006	23593	23321	23505	23574	23245	21729	23328	22623	22965	22706	22936	22622	22561	22535	22576	23054	22494	21777	22479	23080	22550	23770	24653	24676	24213	24061	24018	23482	23539	24219	24741	24401	24268	24054	24002	23620	23644
03:25:00	25.2	22991	24229	23931	23794	23406	23562	23147	23166	24237	24413	23984	23585	23313	23497	23562	23214	21723	23323	22681	23003	22733	22947	22645	22602	22516	22565	23016	22482	21761	22477	23061	22526	23756	24647	24660	24232	24079	24011	23490	23528	24203	24740	24396	24228	24079	24013	23604	23610
03:27:30	25.2	23008	24257	23952	23818	23457	23590	23201	23156	24238	24421	24002	23576	23335	23492	23551	23217	21717	23328	22647	22955	22712	22944	22630	22598	22513	22571	22996	22473	21764	22457	23060	22540	23763	24649	24675	24232	24052	24048	23497	23551	24206	24763	24407	24247	24072	24032	23620	23640
03:30:00	25.2	22935	24215	23923	23767	23411	23562	23143	23124	24237	24407	23984	23549	23314	23494	23557	23193	21738	23331	22639	23003	22735	22945	22656	22600	22530	22565	23004	22481	21769	22453	23063	22529	23734	24627	24669	24249	24084	24026	23481	23531	24207	24738	24371	24242	24054	24014	23571	23621
03:32:30	25.2	23014	24257	23984	23842	23450	23614	23211	23204	24239	24440	24019	23609	23370	23508	23594	23244	21707	23309	22628	22959	22726	22931	22642	22571	22541	22556	23014	22472	21772	22470	23060	22522	23762	24663	24694	24247	24116	24038	23501	23571	24206	24767	24411	24268	24076	24025	23618	23625
03:35:00	25.2	22992	24260	23971	23826	23445	23610	23210	23178	24257	24452	24024	23599	23370	23514	23581	23266	21715	23348	22681	22976	22746	22951	22663	22590	22534	22584	23042	22477	21783	22471	23112	22539	23730	24633	24666	24238	24094	24027	23501	23533	24205	24763	24389	24267	24083	24030	23622	23589
03:37:30	25.2	22973	24231	23967	23811	23432	23587	23172	23157	24223	24429	24002	23576	23328	23517	23560	23213	21717	23335	22650	22987	22759	22917	22657	22621	22512	22578	23050	22449	21770	22462	23091	22535	23729	24633	24669	24255	24091	24028	23484	23534	24181	24731	24372	24246	24085	24017	23591	23600
03:40:00	25.2	22979	24247	23989	23823	23437	23631	23190	23177	24223	24442	24052	23607	23352	23536	23591	23242	21722	23343	22681	22963	22747	22936	22662	22610	22530	22569	23037	22464	21767	22459	23097	22567	23753	24661	24691	24282	24085	24044	23519	23539	24191	24742	24407	24262	24081	24050	23626	23630
03:42:30	25.2	22951	24227	23938	23804	23430	23601	23173	23139	24197	24422	24001	23599	23311	23505	23556	23222	21693	23359	22635	22954	22728	22904	22643	22595	22493	22565	23013	22422	21761	22440	23075	22526	23707	24621	24666	24229	24101	24017	23487	23530	24152	24740	24383	24244	24072	23999	23598	23620
03:45:00	25.2	22953	24252	23957	23823	23434	23602	23163	23154	24219	24446	24021	23609	23338	23536	23565	23243	21717	23336	22665	22944	22749	22922	22635	22586	22509	22591	23029	22434	21794	22481	23102	22560	23759	24638	24720	24274	24113	24061	23536	23575	24174	24745	24458	24272	24123	24040	23620	23618
03:47:30	25.2	22943	24228	23982	23817	23446	23592	23190	23164	24213	24412	24029	23604	23354	23544	23573	23226	21670	23315	22638	22919	22729	22879	22636	22576	22486	22548	23022	22429	21784	22449	23081	22518	23717	24631	24672	24264	24141	24040	23496	23538	24167	24764	24390	24266	24089	24051	23598	23632
03:50:00	25.2	22940	24241	23977	23839	23451	23613	23195	23168	24231	24450	24040	23639	23364	23538	23595	23229	21687	23301	22633	22906	22725	22874	22638	22582	22511	22587	23029	22420	21777	22463	23084	22548	23704	24654	24714	24289	24103	24048	23526	23554	24172	24754	24409	24262	24100	24060	23607	23598
03:52:30	25.2	22952	24243	23991	23845	23422	23617	23184	23144	24193	24442	24023	23606	23335	23545	23593	23244	21660	23303	22641	22915	22728	22893	22632	22569	22505	22561	23046	22427	21774	22449	23082	22559	23707	24639	24687	24250	24129	24063	23512	23546	24172	24737	24402	24262	24098	24054	23610	23623
03:55:00	25.2	22952	24288	23989	23858	23461	23638	23200	23179	24201	24439	24054	23614	23368	23552	23580	23233	21657	23319	22638	22914	22735	22889	22633	22556	22497	22571	23008	22396	21766	22464	23073	22516	23688	24630	24692	24255	24144	24051	23530	23526	24167	24714	24409	24274	24105	24038	23610	23607
03:57:30	25.2	22911	24239	23969	23838	23428	23579	23171	23146	24171	24400	24015	23611	23335	23524	23587	23215	21693	23332	22662	22943	22730	22878	22656	22591	22489	22575	23020	22390	21770	22459	23078	22529	23679	24634	24679	24268	24120	24044	23505	23536	24148	24718	24396	24288	24094	24049	23596	23614
04:00:00	25.3	22926	24236	23984	23845	23455	23619	23180	23131	24176	24424	24017	23618	23355	23543	23576	23227	21637	23297	22630	22888	22723	22854	22619	22561	22476	22571	22994	22393	21774	22439	23081	22508	23699	24652	24692	24270	24148	24055	23507	23531	24135	24738	24387	24262	24098	24044	23588	23592
04:02:30	25.3	22900	24217	23980	23831	23434	23603	23162	23145	24138	24432	24025	23637	23332	23510	23581	23227	21648	23292	22620	22901	22720	22854	22632	22544	22437	22545	22984	22369	21753	22410	23053	22485	23698	24612	24679	24262	24118	24044	23490	23505	24146	24717	24385	24267	24102	24048	23606	23587
04:05:00	25.3	22914	24212	23947	23802	23431	23570	23166	23126	24174	24423	24031	23628	23376	23531	23598	23222	21644	23309	22626	22903	22726	22874	22633	22576	22450	22557	23008	22362	21758	22431	23094	22521	23686	24629	24693	24278	24128	24070	23508	23519	24146	24729	24389	24270	24158	24067	23611	23589
04:07:30	25.3	22892	24213	23974	23823	23435	23579	23156	23129	24139	24416	24012	23602	23339	23534	23583	23219	21621	23271	22615	22894	22709	22829	22621	22546	22460	22558	23045	22389	21776	22434	23059	22509	23679	24623	24673	24275	24128	24057	23507	23528	24105	24722	24409	24253	24121	24076	23593	23571
04:10:00	25.3	22902	24236	23993	23841	23450	23616	23170	23132	24151	24399	24005	23615	23345	23522	23570	23208	21610	23271	22620	22882	22699	22840	22608	22522	22452	22523	23000	22384	21768	22417	23075	22504	23672	24615	24680	24275	24121	24076	23508	23508	24111	24707	24389	24253	24118	24076	23589	23599
04:12:30	25.3	22879	24223	23968	23844	23446	23590	23160	23118	24161	24412	24045	23632	23370	23546	23588	23214	21620	23291	22622	22893	22713	22874	22621	22557	22471	22568	23021	22380	21772	22433	23090	22502	23664	24623	24680	24264	24128	24082	23494	23516	24102	24717	24407	24278	24117	24076	23615	23593
04:15:00	25.3	22848	24204	23959	23810	23430	23598	23149	23120	24141	24402	24054	23625	23338	23529	23571	23208	21604	23284	22609	22906	22732	22843	22621	22553	22467	22559	23012	22379	21775	22423	23091	22510	23642	24613	24681	24262	24137	24075	23497	23515	24093	24698	24409	24265	24149	24076	23593	23577
04:17:30	25.3	22885	24228	23979	23844	23446	23611	23177	23126	24138	24414	24036	23632	23354	23547	23581	23202	21625	23293	22628	22913	22731	22862	22647	22549	22466	22537	23015	22339	21760	22415	23057	22479	23648	24607	24661	24252	24140	24063	23513	23517	24071	24697	24402	24272	24099	24055	23575	23570
04:20:00	25.3	22879	24223	23992	23864	23467	23609	23172	23136	24135	24421	24039	23639	23360	23535	23580	23207	21639	23302	22654	22897	22739	22865	22641	22555	22489	22555	23030	22366	21777	22425	23102	22511	23662	24630	24707	24285	24144	24073	23500	23523	24109	24707	24422	24302	24133	24079	23593	23581
04:22:30	25.3	22829	24186	23979	23834	23422	23589	23143	23101	24134	24404	24030	23622	23342	23544	23571	23179	21585	23283	22593	22880	22698	22826	22625	22511	22459	22548	23009	22345	21767	22395	23078	22484	23620	24616	24691	24285	24141	24070	23483	23499	24075	24692	24369	24259	24123	24052	23579	23565
04:25:00	25.3	22834	24194	23947	23827	23428	23585	23147	23092	24114	24412	24036	23616	23362	23533	23571	23204	21609	23286	22625	22893	22719	22844	22623	22539	22456	22547	23012	22331	21760	22429	23078	22496	23635	24630	24681	24285	24152	24087	23515	23498	24081	24707	24395	24271	24130	24085	23618	23559
04:27:30	25.3	22821	24195	23968	23853	23440	23590	23148	23093	24101	24405	24044	23630	23353	23525	23565	23217	21589	23277	22632	22890	22705	22862	22621	22517	22451	22555	23009	22349	21742	22423	23071	22494	23622	24595	24691	24286	24129	24091	23497	23508	24080	24709	24421	24276	24133	24079	23588	23571
04:30:00	25.3	22827	24200	23986	23852	23433	23615	23161	23110	24081	24414	24034	23642	23378	23521	23591	23221	21612	23294	22645	22914	22738	22870	22641	22562	22463	22554	23015	22349	21785	22426	23085	22495	23622	24608	24703	24285	24163	24102	23524	23509	24080	24695	24382	24302	24154	24085	23614	23560
04:32:30	25.3	22785	24159	23950	23788	23418	23563	23129	23063	24070	24396	24003	23615	23349	23517	23560	23192	21592	23305	22644	22915	22740	22862	22642	22543	22425	22523	23002	22324	21754	22393	23056	22471	23602	24595	24659	24265	24131	24078	23492	23502	24040	24682	24384	24294	24140	24075	23589	23552
04:35:00	25.3	22765	24130	23925	23801	23373	23543	23126	23069	24065	24359	24013	23600	23326	23520	23556	23197	21588	23297	22628	22926	22721	22871	22627	22527	22427	22530	23014	22348	21764	22414	23063	22488	23604	24599	24690	24270	24165	24101	23499	23498	24038	24682	24410	24282	24140	24110	23593	23556
04:37:30	25.3	22736	24145	23909	23789	23392	23545	23108	23062	24049	24378	24019	23626	23343	23514	23568	23178	21564	23292	22634	22901	22729	22846	22638	22546	22452	22551	23014	22362	21778	22423	23079	22503	23608	24585	24688	24301	24151	24084	23490	23501	24045	24684	24413	24298	24154	24096	23611	23595
04:40:00	25.3	22774	24187	23959	23844	23427	23596	23154	23089	24090	24388	24039	23687	23346	23527	23586	23187	21552	23259	22624	22910	22735	22851	22652	22528	22434	22534	23007	22338	21765	22403	23068	22469	23600	24624	24718	24311	24158	24104	23484	23482	24057	24677	24405	24278	24157	24091	23596	23538
04:42:30	25.3	22767	24171	23961	23834	23432	23583	23161	23085	24089	24420	24054	23681	23365	23547	23569	23187	21591	23286	22637	22900	22736	22863	22621	22537	22405	22535	23017	22339	21751	22409	23058	22467	23583	24612	24694	24290	24157	24104	23494	23483	24051	24669	24399	24291	24146	24093	23607	23557
04:45:00	25.3	22760	24190	23962	23848	23432	23579	23148	23061	24052	24407	24032	23648	23353	23544	23586	23173	21552	23302	22639	22908	22733	22886	22635	22557	22434	22550	23020	22360	21775	22439	23071	22487	23582	24605	24674	24293	24196	24100	23515	23514	24048	24690	24420	24306	24135	24104	23626	23553
04:47:30	25.3	22728	24142	23936	23818	23401	23548	23110	23029	24056	24379	24042	23645	23368	23536	23564	23173	21560	23272	22638	22929	22758	22860	22622	22536	22434	22540	23028	22372	21775	22419	23078	22492	23584	24623	24668	24321	24160	24117	23517	23491	24016	24665	24391	24278	24145	24089	23614	23555
04:50:00	25.3	22745	24162	23955	23841	23419	23582	23141	23052	24062	24376	24037	23658	23365	23553	23580	23176	21578	23263	22621	22880	22707	22862	22609	22507	22391	22518	23001	22325	21773	22406	23058	22446	23558	24606	24687	24290	24141	24115	23517	23488	24010	24656	24392	24303	24146	24098	23585	23529
04:52:30	25.3	22718	24153	23962	23822	23406	23595	23138	23072	24041	24376	24029	23642	23350	23530	23557	23179	21526	23229	22583	22880	22690	22829	22597	22499	22387	22502	22991	22323	21749	22397	23058	22458	23566	24571	24687	24296	24184	24121	23477	23508	23987	24641	24384	24300	24151	24092	23586	23521
04:55:00	25.3	22741	24155	23929	23794	23406	23575	23131	23058	24031	24372	24044	23633	23351	23541	23564	23167	21532	23226	22593	22888	22718	22841	22606	22500	22399	22535	23012	22324	21773	22410	23067	22453	23549	24594	24696	24281	24170	24081	23500	23490	24004	24654	24391	24285	24160	24086	23606	23546
04:57:30	25.3	22736	24137	23920	23811	23389	23574	23123	23026	24037	24363	24023	23652	23365	23498	23574	23146	21520	23235	22607	22867	22716	22814	22619	22498	22380	22519	23016	22344	21760	22402	23082	22463	23544	24573	24665	24283	24177	24091	23503	23472	24022	24650	24386	24296	24147	24103	23584	23520
05:00:00	25.3	22709	24142	23938	23803	23422	23576	23115	23041	24024	24362	24044	23660	23359	23548	23558	23161	21551	23273	22627	22889	22736	22863	22618	22517	22377	22519	23017	22331	21780	22409	23065	22473	23555	24593	24656	24277	24185	24107	23509	23478	24011	24658	24369	24284	24152	24093	23571	23511
05:02:30	25.3	22750	24172	23963	23858	23436	23628	23146	23079	24022	24377	24052	23649	23367	23538	23579	23188	21511	23255	22605	22879	22708	22830	22623	22489	22408	22548	23017	22369	21777	22428	23110	22480	23558	24606	24682	24301	24176	24126	23511	23482	24026	24657	24386	24284	24159	24098	23600	23537
05:05:00	25.3	22694	24103	23918	23789	23376	23573	23101	23012	24022	24374	24050	23651	23363	23547	23594	23147	21550	23259	22641	22905	22750	22858	22651	22506	22437	22530	23026	22339	21753	22420	23078	22448	23556	24607	24702	24301	24184	24118	23493	23466	23981	24626	24407	24281	24171	24103	23589	23521
05:07:30	25.3	22702	24118	23940	23838	23401	23597	23115	23030	24027	24361	24052	23664	23387	23555	23570	23155	21547	23267	22633	22894	22735	22884	22625	22513	22432	22531	23017	22344	21775	22426	23082	22468	23538	24598	24670	24285	24183	24123	23506	23461	23978	24653	24394	24292	24183	24108	23589	23529
05:10:00	25.3	22682	24135	23928	23834	23405	23593	23107	23027	24002	24363	24038	23648	23355	23518	23554	23145	21507	23255	22592	22869	22718	22833	22613	22487	22412	22509	22988	22330	21762	22402	23052	22444	23514	24564	24672	24281	24185	24102	23480	23478	23958	24622	24362	24288	24193	24109	23580	23527
05:12:30	25.3	22691	24141	23953	23848	23411	23594	23133	23024	24000	24352	24051	23677	23379	23542	23565	23155	21538	23264	22609	22909	22716	22860	22630	22495	22426	22527	23010	22328	21753	22404	23072	22450	23531	24573	24657	24298	24162	24117	23494	23450	23966	24639	24364	24296	24161	24101	23573	23525
05:15:00	25.3	22700	24160	23934	23863	23436	23602	23152	23050	23990	24352	24043	23656	23375	23513	23562	23133	21502	23209	22575	22866	22707	22828	22622	22464	22399	22495	22990	22332	21757	22401	23052	22441	23497	24551	24650	24280	24182	24112	23495	23446	23949	24626	24378	24278	24151	24111	23575	23510
05:17:30	25.3	22662	24124	23914	23824	23389	23588	23093	23011	23980	24352	24024	23649	23362	23533	23558	23136	21519	23259	22616	22895	22741	22859	22635	22489	22413	22510	23009	22356	21757	22431	23063	22441	23504	24580	24660	24310	24185	24127	23497	23462	23943	24626	24372	24292	24169	24110	23591	23514
05:20:00	25.3	22663	24141	23929	23847	23411	23624	23133	23017	23984	24349	24061	23669	23357	23529	23557	23123	21515	23257	22620	22896	22752	22864	22625	22483	22403	22537	23027	22344	21774	22455	23075	22452	23502	24570	24659	24292	24192	24128	23493	23469	23940	24633	24367	24298	24188	24113	23599	23485
05:22:30	25.3	22594	24088	23893	23793	23379	23549	23100	22993	23967	24339	24042	23657	23370	23529	23570	23122	21516	23254	22625	22898	22730	22856	22630	22483	22373	22501	22996	22352	21763	22437	23067	22435	23496	24532	24649	24281	24165	24127	23487	23466	23914	24621	24389	24282	24162	24119	23578	23507
05:25:00	25.3	22653	24139	23952	23860	23441	23590	23118	23005	23991	24348	24066	23689	23385	23550	23569	23134	21488	23227	22598	22852	22726	22854	22619	22465	22371	22501	22998	22319	21741	22435	23056	22420	23468	24550	24659	24290	24182	24127	23476	23437	23930	24626	24372	24292	24168	24098	23582	23509
05:27:30	25.3	22600	24088	23902	23825	23384	23587	23098	22993	23957	24346	24042	23653	23362	23528	23555	23113	21468	23232	22595	22869	22728	22829	22614	22447	22381	22514	23000	22356	21760	22446	23078	22429	23483	24535	24665	24266	24176	24112	23492	23454	23943	24621	24375	24287	24168	24105	23577	23491
05:30:00	25.3	22573	24042	23911	23787	23394	23560	23080	22976	23937	24335	24022	23652	23345	23530	23556	23110	21473	23220	22590	22874	22720	22833	22594	22457	22347	22473	22991	22324	21734	22434	23056	22410	23469	24523	24643	24285	24181	24120	23497	23455	23933	24614	24377	24285	24164	24118	23568	23497
05:32:30	25.3	22580	24060	23895	23805	23384	23565	23081	22984	23929	24325	24044	23655	23358	23531	23563	23113	21484	23230	22597	22878	22730	22837	22622	22465	22341	22488	23007	22354	21757	22433	23050	22440	23457	24554	24654	24289	24182	24118	23499	23441	23916	24612	24344	24318	24183	24125	23581	23504
05:35:00	25.3	22592	24067	23918	23826	23399	23587	23088	22975	23947	24322	24038	23643	23361	23540	23552	23108	21463	23217	22600	22847	22714	22831	22589	22462	22354	22504	23010	22329	21768	22428	23061	22430	23422	24561	24655	24270	24190	24115	23497	23448	23905	24590	24358	24277	24168	24104	23591	23493
05:37:30	25.3	22542	24027	23858	23772	23337	23553	23050	22949	23909	24304	24029	23634	23338	23530	23540	23090	21461	23222	22594	22854	22729	22842	22633	22469	22334	22484	22990	22347	21731	22402	23062	22418	23458	24544	24649	24296	24182	24118	23480	23453	23892	24611	24364	24302	24187	24106	23603	23505
05:40:00	25.3	22593	24095	23890	23812	23389	23566	23108	22964	23924	24308	24008	23655	23364	23529	23534	23109	21437	23215	22575	22858	22719	22837	22589	22438	22343	22485	22997	22343	21755	22436	23049	22416	23434	24542	24655	24301	24178	24159	23516	23435	23875	24621	24353	24296	24176	24134	23597	23523
05:42:30	25.3	22549	24040	23896	23776	23376	23568	23072	22963	23925	24325	24041	23679	23383	23554	23558	23094	21447	23226	22596	22866	22719	22848	22591	22444	22342	22487	22998	22313	21749	22411	23049	22428	23452	24527	24636	24298	24192	24140	23498	23434	23888	24598	24374	24280	24181	24102	23587	23492
05:45:00	25.3	22604	24077	23916	23815	23375	23567	23099	22957	23908	24338	24043	23669	23389	23556	23562	23100	21457	23247	22604	22868	22742	22854	22609	22478	22344	22535	23020	22365	21776	22459	23074	22442	23408	24540	24666	24283	24204	24123	23495	23454	23866	24594	24382	24288	24197	24126	23603	23501
05:47:30	25.3	22569	24030	23868	23779	23362	23549	23054	22945	23917	24319	24038	23660	23359	23541	23533	23068	21413	23192	22545	22840	22696	22823	22599	22436	22328	22515	23019	22356	21763	22431	23088	22421	23395	24538	24653	24286	24189	24149	23476	23441	23849	24586	24379	24319	24183	24118	23591	23492
05:50:00	25.3	22597	24053	23894	23805	23406	23586	23083	22977	23928	24318	24053	23689	23395	23570	23576	23109	21475	23230	22621	22878	22758	22873	22633	22471	22337	22532	23030	22358	21805	22461	23099	22455	23407	24537	24667	24315	24196	24151	23500	23458	23883	24603	24360	24308	24186	24141	23600	23491
05:52:30	25.3	22555	24052	23889	23798	23387	23555	23069	22964	23906	24315	24051	23680	23386	23571	23590	23110	21419	23208	22584	22863	22715	22822	22589	22421	22326	22490	23013	22353	21745	22438	23071	22419	23403	24536	24658	24290	24196	24143	23504	23424	23848	24579	24359	24291	24186	24112	23580	23485
05:55:00	25.3	22543	24061	23878	23807	23379	23566	23083	22947	23885	24277	24037	23660	23368	23530	23559	23088	21410	23200	22567	22839	22691	22835	22597	22423	22309	22506	23007	22330	21765	22444	23060	22422	23416	24530	24618	24295	24172	24125	23512	23422	23810	24583	24360	24280	24202	24121	23595	23484
05:57:30	25.3	22518	24018	23867	23796	23363	23565	23062	22926	23883	24319	24034	23670	23374	23531	23547	23084	21411	23215	22563	22859	22702	22836	22609	22423	22293	22460	23000	22329	21733	22419	23037	22395	23411	24512	24662	24283	24208	24159	23489	23418	23844	24574	24355	24302	24180	24129	23587	23476
06:00:00	25.3	22524	24031	23884	23814	23378	23547	23059	22930	23867	24275	24030	23670	23349	23526	23561	23059	21401	23187	22565	22825	22679	22811	22591	22398	22265	22460	22999	22339	21740	22427	23067	22407	23395	24511	24618	24283	24173	24130	23470	23426	23833	24575	24349	24286	24168	24103	23581	23475
06:02:30	25.3	22504	24033	23901	23799	23370	23569	23085	22940	23883	24307	24037	23673	23376	23542	23567	23086	21417	23228	22611	22879	22731	22836	22635	22434	22315	22467	22978	22326	21753	22429	23069	22398	23387	24494	24638	24319	24202	24133	23487	23429	23860	24595	24378	24305	24204	24146	23577	23484
06:05:00	25.4	22506	24025	23882	23784	23369	23566	23066	22936	23858	24276	24025	23662	23381	23512	23553	23072	21402	23188	22590	22842	22730	22818	22571	22408	22284	22450	22981	22338	21757	22420	23059	22393	23361	24503	24639	24279	24184	24146	23476	23413	23825	24573	24360	24278	24172	24121	23598	23481
06:07:30	25.4	22476	24037	23852	23782	23357	23548	23062	22910	23838	24286	24031	23653	23366	23527	23546	23052	21379	23205	22574	22848	22720	22817	22583	22399	22297	22472	22991	22346	21751	22421	23068	22397	23367	24521	24652	24284	24210	24161	23514	23418	23811	24583	24355	24294	24188	24131	23575	23481
06:10:00	25.4	22432	23987	23850	23741	23329	23516	23035	22922	23841	24299	24029	23674	23375	23544	23552	23059	21424	23227	22594	22873	22749	22861	22633	22445	22310	22479	22966	22316	21748	22420	23054	22389	23384	24508	24644	24305	24197	24141	23486	23420	23820	24566	24369	24312	24197	24126	23589	23475
06:12:30	25.4	22464	24015	23842	23805	23376	23533	23055	22914	23836	24277	24035	23667	23365	23546	23562	23051	21418	23206	22595	22863	22748	22840	22608	22446	22327	22483	23010	22361	21762	22435	23074	22418	23370	24489	24665	24305	24192	24156	23469	23407	23789	24562	24350	24275	24188	24122	23591	23483
06:15:00	25.4	22452	24024	23869	23799	23381	23565	23087	22946	23850	24273	24029	23672	23377	23532	23545	23057	21410	23204	22592	22867	22739	22844	22615	22429	22275	22460	23001	22335	21747	22423	23059	22393	23349	24499	24646	24302	24210	24176	23491	23411	23792	24549	24364	24288	24198	24144	23589	23467
06:17:30	25.4	22471	24014	23863	23817	23375	23568	23070	22942	23819	24252	23992	23682	23385	23533	23553	23028	21367	23175	22580	22852	22734	22836	22619	22423	22306	22477	23011	22346	21751	22436	23073	22395	23361	24479	24644	24268	24181	24140	23472	23386	23766	24559	24317	24308	24191	24131	23584	23449
06:20:00	25.4	22416	23965	23830	23755	23338	23501	23017	22877	23807	24234	24012	23657	23353	23526	23533	23031	21390	23211	22581	22882	22749	22832	22628	22401	22268	22474	22966	22315	21722	22428	23023	22380	23340	24480	24633	24269	24183	24145	23472	23390	23763	24543	24341	24268	24183	24125	23586	23439
06:22:30	25.4	22443	24005	23860	23793	23380	23566	23049	22912	23824	24264	24008	23659	23369	23536	23552	23047	21414	23191	22596	22858	22715	22829	22628	22404	22261	22460	22985	22339	21743	22420	23068	22388	23319	24471	24619	24264	24184	24160	23482	23381	23762	24528	24370	24261	24185	24138	23558	23460
06:25:00	25.4	22428	23985	23847	23782	23354	23538	23050	22896	23794	24267	23991	23651	23361	23509	23550	23027	21358	23185	22567	22848	22725	22817	22615	22401	22233	22447	22965	22336	21716	22412	23046	22357	23316	24458	24605	24264	24214	24146	23474	23392	23753	24524	24332	24275	24192	24151	23585	23453
06:27:30	25.4	22405	23974	23845	23793	23362	23522	23036	22889	23815	24259	24002	23652	23359	23544	23541	23025	21389	23205	22589	22853	22719	22843	22638	22403	22252	22448	22988	22351	21743	22430	23058	22394	23309	24474	24609	24276	24211	24164	23508	23400	23732	24528	24311	24288	24190	24139	23579	23455
06:30:00	25.4	22403	23984	23844	23783	23365	23544	23056	22899	23797	24233	24013	23660	23353	23509	23526	22998	21410	23195	22585	22875	22725	22833	22635	22402	22218	22433	22963	22298	21725	22397	23056	22378	23284	24475	24610	24275	24192	24143	23487	23374	23737	24525	24324	24284	24187	24117	23555	23464
06:32:30	25.4	22409	23962	23847	23777	23359	23570	23040	22890	23756	24222	23980	23630	23350	23525	23535	23008	21389	23193	22557	22859	22722	22857	22615	22406	22213	22421	22949	22287	21724	22395	23030	22366	23272	24483	24621	24280	24195	24148	23460	23383	23729	24533	24326	24287	24165	24120	23574	23460
06:35:00	25.4	22349	23901	23814	23726	23296	23484	22996	22834	23751	24214	23997	23637	23340	23518	23530	23012	21381	23203	22592	22858	22711	22833	22632	22388	22223	22440	23003	22344	21746	22411	23062	22380	23236	24429	24587	24263	24172	24122	23439	23376	23718	24534	24322	24283	24185	24129	23581	23446
06:37:30	25.4	22366	23948	23844	23769	23348	23530	23034	22886	23764	24226	24002	23651	23353	23530	23525	22995	21388	23175	22575	22854	22723	22822	22626	22407	22216	22446	22955	22328	21722	22411	23040	22343	23309	24465	24588	24274	24185	24153	23476	23370	23721	24515	24322	24261	24178	24141	23580	23463
06:40:00	25.4	22370	23951	23816	23777	23353	23552	23038	22873	23742	24227	24002	23658	23340	23532	23541	23005	21387	23187	22584	22839	22729	22840	22620	22395	22238	22435	22973	22316	21730	22407	23067	22375	23284	24431	24615	24245	24162	24145	23453	23380	23687	24535	24287	24258	24170	24119	23574	23426
06:42:30	25.4	22371	23964	23829	23792	23348	23570	23071	22885	23749	24248	23999	23662	23372	23538	23532	23016	21405	23213	22584	22891	22750	22847	22614	22402	22191	22431	22970	22320	21723	22410	23043	22377	23276	24455	24607	24277	24207	24166	23475	23380	23690	24529	24318	24261	24167	24152	23570	23444
06:45:00	25.4	22358	23932	23806	23772	23352	23551	23090	22873	23737	24206	23974	23612	23337	23517	23504	22995	21350	23171	22554	22827	22694	22794	22588	22372	22184	22420	22958	22324	21719	22386	23043	22350	23244	24428	24582	24252	24172	24143	23471	23350	23679	24495	24318	24251	24186	24129	23584	23423
06:47:30	25.4	22394	23962	23836	23805	23360	23541	23077	22893	23751	24248	24011	23664	23382	23549	23562	23003	21383	23190	22573	22864	22730	22838	22633	22397	22208	22445	22984	22346	21754	22411	23058	22350	23272	24465	24602	24300	24235	24177	23499	23380	23727	24493	24297	24269	24200	24143	23569	23419
06:50:00	25.4	22348	23925	23807	23765	23348	23518	23060	22829	23721	24185	24002	23642	23349	23527	23533	22990	21362	23172	22563	22844	22725	22821	22607	22368	22138	22400	22937	22283	21715	22372	23009	22326	23223	24443	24596	24275	24212	24146	23464	23356	23663	24457	24287	24240	24163	24115	23554	23406
06:52:30	25.4	22342	23918	23816	23758	23315	23526	23048	22834	23717	24194	23990	23642	23348	23500	23525	22967	21353	23158	22561	22840	22715	22825	22599	22365	22181	22424	22983	22339	21739	22424	23074	22377	23245	24423	24592	24279	24188	24164	23472	23365	23669	24496	24321	24256	24195	24142	23571	23437
06:55:00	25.4	22341	23933	23795	23773	23326	23536	23040	22840	23685	24197	23976	23637	23332	23515	23516	22976	21365	23187	22586	22862	22733	22839	22629	22380	22126	22407	22935	22270	21706	22366	23027	22325	23206	24413	24583	24281	24182	24157	23453	23340	23652	24476	24296	24247	24154	24101	23564	23418
06:57:30	25.4	22326	23914	23809	23748	23331	23528	23044	22855	23724	24229	24018	23660	23363	23540	23552	22989	21388	23197	22582	22862	22752	22857	22624	22357	22199	22405	22949	22323	21739	22402	23042	22332	23212	24444	24602	24307	24197	24189	23467	23352	23667	24476	24298	24257	24187	24144	23589	23435
07:00:00	25.4	22318	23891	23795	23762	23326	23538	23050	22841	23711	24202	23991	23663	23359	23526	23515	22987	21366	23173	22608	22861	22739	22852	22617	22352	22194	22429	22967	22323	21732	22411	23050	22360	23209	24433	24590	24283	24184	24167	23469	23336	23634	24477	24304	24260	24192	24122	23565	23415
07:02:30	25.4	22294	23908	23761	23748	23320	23514	22991	22829	23688	24203	24005	23650	23354	23521	23512	22957	21354	23169	22568	22849	22731	22842	22613	22351	22161	22388	22953	22300	21711	22384	23017	22314	23187	24429	24572	24274	24188	24153	23474	23340	23633	24462	24303	24242	24173	24112	23547	23428
07:05:00	25.4	22310	23928	23818	23769	23340	23529	23041	22849	23683	24181	23958	23614	23328	23526	23479	22947	21321	23164	22576	22823	22705	22817	22595	22362	22147	22398	22951	22289	21715	22385	23028	22337	23159	24397	24572	24267	24190	24155	23451	23338	23618	24461	24284	24252	24171	24124	23561	23427
07:07:30	25.4	22269	23895	23785	23756	23306	23535	23011	22820	23667	24185	23964	23654	23355	23509	23510	22962	21315	23156	22551	22824	22706	22803	22587	22334	22115	22364	22922	22301	21696	22351	23010	22327	23146	24398	24566	24260	24174	24160	23427	23315	23642	24456	24286	24247	24167	24118	23547	23399
07:10:00	25.4	22265	23869	23768	23761	23279	23513	23021	22796	23665	24172	23948	23629	23333	23512	23525	22950	21322	23138	22551	22813	22706	22824	22584	22336	22117	22371	22938	22296	21700	22375	23010	22325	23163	24425	24562	24278	24190	24171	23473	23329	23611	24438	24268	24228	24188	24100	23549	23403
07:12:30	25.4	22248	23873	23772	23749	23304	23512	23024	22809	23655	24174	23966	23622	23335	23521	23522	22941	21317	23140	22547	22825	22699	22802	22602	22329	22125	22390	22950	22286	21717	22373	23043	22318	23149	24405	24587	24271	24180	24159	23437	23302	23592	24460	24272	24254	24178	24106	23540	23394
07:15:00	25.4	22258	23862	23779	23736	23327	23510	23018	22822	23686	24174	23986	23650	23362	23542	23540	22945	21319	23137	22570	22819	22712	22826	22587	22346	22149	22406	22962	22316	21746	22396	23040	22341	23162	24406	24588	24280	24175	24179	23474	23342	23632	24466	24276	24266	24184	24139	23570	23416
07:17:30	25.4	22269	23887	23788	23776	23329	23523	23025	22819	23660	24181	23976	23636	23350	23523	23544	22957	21299	23153	22565	22838	22702	22815	22582	22319	22143	22391	22940	22305	21709	22399	23028	22328	23157	24399	24559	24247	24206	24164	23456	23315	23610	24449	24257	24266	24156	24107	23544	23403
07:20:00	25.4	22231	23897	23793	23769	23322	23531	23001	22803	23643	24145	23944	23615	23350	23523	23522	22948	21326	23178	22604	22850	22740	22842	22604	22347	22165	22375	22945	22317	21726	22392	23020	22322	23170	24402	24573	24263	24196	24153	23454	23339	23621	24454	24284	24247	24187	24121	23565	23413
07:22:30	25.4	22255	23854	23785	23745	23305	23522	23019	22813	23639	24140	23974	23609	23344	23491	23501	22917	21284	23139	22552	22819	22716	22807	22589	22324	22129	22379	22958	22307	21704	22378	23028	22310	23114	24382	24546	24238	24168	24174	23441	23306	23578	24451	24289	24260	24186	24132	23562	23420
07:25:00	25.4	22198	23843	23744	23730	23281	23488	23003	22781	23644	24155	23967	23627	23336	23499	23514	22931	21296	23129	22553	22818	22719	22822	22590	22298	22118	22368	22946	22280	21730	22364	23029	22295	23126	24369	24551	24255	24190	24175	23459	23303	23576	24440	24258	24230	24174	24098	23549	23369
07:27:30	25.4	22193	23859	23745	23748	23292	23499	22988	22771	23614	24133	23967	23631	23339	23510	23506	22924	21291	23135	22563	22841	22710	22826	22576	22312	22144	22390	22942	22303	21714	22390	23031	22323	23097	24370	24542	24227	24156	24161	23440	23307	23581	24432	24270	24239	24173	24127	23542	23397
07:30:00	25.4	22216	23866	23768	23758	23323	23537	23019	22789	23615	24145	23958	23633	23352	23531	23501	22934	21289	23138	22555	22829	22719	22822	22605	22316	22120	22390	22928	22292	21715	22392	23024	22333	23104	24365	24554	24256	24173	24170	23453	23304	23562	24418	24257	24254	24171	24116	23541	23385
07:32:30	25.4	22192	23839	23760	23726	23306	23505	23001	22787	23620	24157	23957	23623	23322	23509	23497	22903	21270	23122	22548	22806	22707	22817	22578	22295	22111	22373	22934	22299	21717	22372	23024	22304	23141	24382	24558	24254	24169	24155	23443	23303	23554	24404	24267	24240	24162	24121	23536	23372
07:35:00	25.4	22173	23830	23751	23735	23302	23505	22999	22761	23603	24130	23950	23621	23346	23510	23500	22895	21254	23105	22545	22808	22698	22789	22561	22291	22099	22387	22961	22294	21712	22378	23025	22314	23099	24359	24524	24254	24187	24161	23447	23295	23564	24407	24260	24238	24168	24138	23546	23379
07:37:30	25.4	22180	23846	23750	23742	23288	23482	22984	22772	23581	24109	23954	23612	23327	23490	23514	22895	21238	23127	22521	22773	22683	22806	22567	22291	22088	22381	22930	22285	21719	22386	23036	22307	23093	24360	24562	24240	24186	24187	23440	23289	23526	24424	24233	24227	24168	24104	23527	23347
07:40:00	25.4	22156	23823	23717	23715	23287	23488	22986	22735	23570	24107	23921	23614	23338	23504	23490	22886	21225	23112	22531	22791	22703	22789	22570	22289	22060	22364	22913	22265	21698	22348	23012	22284	23064	24347	24526	24233	24177	24165	23448	23276	23498	24372	24239	24245	24159	24096	23530	23371
07:42:30	25.4	22163	23803	23711	23705	23257	23477	22962	22760	23550	24092	23892	23609	23322	23474	23473	22868	21272	23136	22545	22836	22711	22821	22596	22314	22042	22314	22911	22260	21670	22339	22989	22255	23066	24361	24535	24223	24146	24156	23433	23280	23514	24375	24227	24211	24168	24091	23527	23345
07:45:00	25.4	22162	23805	23701	23700	23249	23467	22961	22721	23552	24071	23907	23571	23297	23479	23464	22867	21208	23100	22530	22785	22680	22779	22561	22276	22046	22322	22907	22235	21689	22339	22993	22265	23055	24330	24527	24232	24157	24156	23421	23274	23505	24383	24227	24213	24165	24109	23516	23345
07:47:30	25.4	22176	23817	23715	23728	23280	23487	22971	22733	23498	24053	23890	23566	23293	23483	23460	22859	21200	23109	22505	22774	22676	22763	22571	22253	22012	22313	22880	22249	21681	22342	22994	22258	23052	24363	24513	24227	24137	24159	23446	23257	23470	24387	24255	24215	24174	24101	23535	23327
07:50:00	25.4	22147	23803	23698	23699	23242	23474	22966	22718	23517	24052	23896	23572	23288	23478	23455	22848	21193	23106	22510	22803	22669	22790	22544	22279	22029	22333	22901	22251	21678	22350	23006	22258	23057	24335	24506	24230	24157	24159	23447	23277	23477	24371	24224	24204	24151	24096	23529	23335
07:52:30	25.4	22129	23785	23701	23720	23251	23454	22957	22711	23473	24056	23849	23548	23276	23441	23448	22831	21214	23112	22531	22789	22698	22812	22577	22299	21997	22311	22870	22220	21648	22319	22978	22210	23038	24347	24504	24220	24165	24168	23432	23267	23478	24369	24235	24212	24136	24094	23534	23344
07:55:00	25.4	22141	23784	23718	23709	23260	23484	22963	22722	23509	24058	23888	23567	23297	23463	23453	22848	21220	23110	22524	22809	22686	22810	22572	22314	22042	22326	22888	22263	21680	22345	23012	22258	23030	24325	24537	24243	24138	24165	23431	23266	23475	24382	24210	24210	24161	24105	23548	23338
07:57:30	25.4	22123	23768	23677	23703	23240	23500	22954	22724	23478	24051	23858	23554	23289	23459	23457	22841	21194	23082	22501	22786	22667	22783	22545	22287	21999	22313	22882	22248	21659	22337	23011	22252	23000	24328	24518	24226	24160	24146	23420	23253	23483	24367	24224	24211	24155	24085	23512	23336
08:00:00	25.4	22137	23812	23733	23719	23272	23519	22982	22735	23515	24076	23902	23600	23301	23482	23473	22867	21219	23124	22552	22828	22722	22828	22585	22316	22037	22327	22916	22274	21682	22358	23024	22262	23031	24346	24524	24230	24173	24183	23451	23264	23489	24367	24236	24240	24170	24113	23551	23339
Read 2:590/20,645/40
Time	T∞ Read 2:590/20,645/40	G1	G2	G3	G4	G5	G6	G7	G8	H1	H2	H3	H4	H5	H6	H7	H8	I1	I2	I3	I4	I5	I6	I7	I8	J1	J2	J3	J4	J5	J6	J7	J8	K1	K2	K3	K4	K5	K6	K7	K8	L1	L2	L3	L4	L5	L6	L7	L8
00:00:37	22.5	22060	21620	22389	21246	21563	21214	21806	18773	22621	22228	22002	21741	21785	21319	21692	17820	20611	22221	21197	21939	21143	21976	20638	16635	21753	21732	21830	21561	20404	21205	21545	17146	21210	22251	22016	21814	21982	21309	21837	18529	21729	21861	21918	21933	21804	21927	21595	18853
00:03:07	22.5	22082	21376	22125	20984	21359	21011	21581	18828	22351	22048	21764	21450	21536	21150	21552	18048	20564	22059	21086	21832	21028	21897	20624	16888	21583	21602	21624	21466	20308	21090	21502	17409	21176	22184	21923	21704	21861	21377	21764	18648	21681	21761	21820	21825	21624	21779	21405	18945
00:05:37	22.6	22089	21344	22090	20915	21337	20942	21530	18884	22303	22046	21778	21450	21503	21099	21530	18184	20523	22032	21058	21805	20976	21829	20589	17098	21517	21538	21558	21399	20282	21036	21447	17539	21146	22144	21879	21647	21863	21356	21721	18719	21642	21682	21771	21761	21566	21772	21368	19000
00:08:07	22.6	22085	21356	22090	20939	21323	20893	21522	18944	22291	22011	21744	21437	21461	21061	21536	18277	20488	21991	21019	21751	20950	21786	20605	17237	21475	21495	21509	21361	20224	21012	21425	17628	21132	22095	21813	21615	21860	21350	21671	18783	21617	21669	21733	21736	21543	21723	21330	19105
00:10:37	22.7	22045	21340	22032	20862	21281	20811	21485	18979	22286	21972	21707	21408	21470	21031	21471	18339	20440	21917	20996	21723	20888	21751	20548	17336	21449	21439	21494	21315	20207	20955	21411	17696	21112	22073	21790	21555	21810	21304	21635	18818	21585	21623	21677	21688	21509	21696	21301	19169
00:13:07	22.7	22016	21278	22018	20812	21269	20756	21437	19018	22236	21933	21667	21355	21418	20991	21448	18405	20437	21903	20948	21685	20905	21726	20530	17424	21399	21410	21464	21280	20154	20944	21350	17767	21108	22033	21780	21532	21744	21295	21598	18902	21539	21614	21651	21687	21482	21678	21266	19218
00:15:37	22.8	21984	21245	22008	20772	21233	20711	21425	19041	22230	21923	21665	21318	21392	20961	21440	18474	20406	21846	20935	21663	20867	21704	20507	17518	21338	21377	21451	21237	20145	20912	21347	17833	21019	21996	21756	21486	21737	21267	21593	18952	21501	21552	21598	21653	21462	21633	21234	19314
00:18:07	22.9	21935	21217	21959	20717	21217	20661	21429	19081	22230	21895	21640	21318	21404	20959	21423	18535	20397	21858	20908	21630	20851	21695	20482	17599	21362	21368	21419	21213	20118	20889	21341	17906	20985	21982	21744	21507	21725	21275	21574	19026	21493	21544	21585	21656	21460	21642	21210	19388
00:20:37	22.9	21919	21163	21948	20701	21176	20604	21357	19126	22183	21874	21621	21306	21331	20917	21385	18570	20354	21823	20886	21603	20842	21638	20475	17644	21321	21336	21389	21180	20103	20859	21308	17983	20954	21964	21718	21485	21676	21236	21562	19098	21462	21530	21577	21610	21425	21619	21215	19472
00:23:07	23	21856	21072	21943	20652	21155	20551	21345	19187	22142	21846	21593	21267	21335	20897	21361	18646	20297	21777	20865	21563	20798	21608	20420	17774	21255	21275	21375	21172	20068	20852	21255	18067	20926	21935	21701	21434	21669	21211	21551	19140	21404	21485	21552	21601	21386	21565	21169	19457
00:25:37	23.1	21802	20951	21856	20586	21054	20471	21292	19206	22108	21830	21596	21235	21313	20856	21363	18716	20295	21744	20829	21533	20751	21582	20382	17846	21242	21275	21339	21112	20025	20820	21245	18099	20879	21885	21660	21414	21622	21170	21478	19210	21361	21459	21494	21511	21346	21564	21136	19486
00:28:07	23.1	21790	20872	21833	20546	21044	20461	21228	19283	22061	21763	21500	21183	21244	20781	21273	18741	20241	21693	20783	21487	20737	21550	20288	17919	21163	21175	21262	21071	19985	20753	21192	18149	20800	21840	21600	21367	21582	21134	21477	19236	21316	21395	21442	21493	21287	21493	21099	19509
00:30:37	23.2	21715	20787	21796	20481	20976	20401	21168	19365	22000	21707	21500	21178	21233	20730	21252	18794	20181	21663	20748	21472	20705	21511	20250	17961	21129	21179	21236	21027	19951	20747	21170	18209	20726	21800	21583	21338	21544	21069	21406	19294	21238	21356	21438	21480	21295	21470	21058	19540
00:33:07	23.2	21679	20736	21802	20452	20945	20381	21108	19443	22015	21731	21485	21176	21207	20715	21251	18902	20192	21675	20727	21457	20672	21521	20224	18079	21136	21177	21239	21037	19949	20710	21181	18284	20704	21784	21557	21354	21538	21117	21413	19366	21166	21295	21398	21453	21261	21434	21034	19599
00:35:37	23.3	21619	20629	21728	20361	20886	20325	20958	19480	21985	21683	21469	21139	21203	20649	21195	18958	20110	21628	20707	21419	20683	21468	20168	18111	21052	21130	21209	21008	19930	20704	21129	18332	20616	21785	21538	21303	21506	21077	21371	19420	21079	21203	21411	21419	21227	21409	20961	19630
00:38:07	23.4	21584	20591	21655	20302	20810	20282	20895	19526	21939	21611	21426	21087	21150	20585	21151	19017	20085	21617	20666	21377	20645	21399	20077	18171	20983	21092	21176	20959	19913	20639	21108	18382	20535	21752	21502	21290	21512	21052	21355	19438	21029	21157	21355	21401	21202	21365	20913	19639
00:40:37	23.4	21560	20542	21631	20280	20755	20258	20828	19610	21898	21583	21388	21056	21114	20570	21011	19076	20030	21551	20623	21357	20619	21401	20052	18207	20935	21044	21140	20937	19890	20646	21088	18409	20482	21707	21475	21240	21452	20993	21314	19488	20943	21116	21349	21352	21155	21378	20884	19682
00:43:07	23.5	21495	20530	21597	20267	20738	20260	20777	19640	21843	21534	21339	21025	21100	20491	20955	19118	19973	21524	20593	21334	20576	21382	20011	18284	20881	21011	21137	20899	19847	20608	21076	18479	20449	21688	21430	21231	21461	21009	21288	19556	20915	21026	21289	21355	21145	21345	20873	19719
00:45:37	23.5	21444	20474	21534	20220	20690	20229	20696	19694	21777	21453	21302	20997	21055	20478	20878	19180	19906	21485	20530	21300	20512	21325	19961	18301	20812	21022	21092	20891	19830	20594	21024	18495	20394	21622	21389	21167	21396	20925	21234	19610	20828	21004	21250	21312	21089	21288	20823	19752
00:48:07	23.6	21378	20446	21491	20208	20625	20224	20619	19781	21719	21418	21285	20987	21036	20443	20826	19249	19843	21443	20478	21272	20496	21307	19934	18369	20782	20931	21048	20847	19785	20564	20982	18534	20360	21582	21365	21126	21368	20883	21188	19649	20766	20945	21242	21273	21093	21253	20822	19773
00:50:37	23.7	21322	20389	21437	20189	20591	20183	20569	19819	21655	21372	21208	20915	20973	20380	20776	19281	19796	21412	20382	21224	20437	21243	19888	18380	20719	20901	20999	20785	19752	20528	20946	18564	20294	21538	21308	21093	21353	20849	21135	19677	20706	20906	21203	21240	21038	21225	20769	19817
00:53:07	23.7	21244	20324	21341	20141	20533	20167	20490	19806	21610	21321	21186	20857	20952	20365	20724	19338	19733	21330	20320	21192	20406	21217	19827	18420	20683	20893	20961	20785	19717	20486	20888	18628	20232	21459	21238	21025	21318	20775	21015	19713	20643	20856	21153	21214	20981	21162	20708	19837
00:55:37	23.8	21184	20293	21285	20132	20493	20167	20432	19815	21540	21220	21093	20807	20895	20296	20644	19365	19679	21281	20229	21164	20345	21189	19800	18465	20606	20835	20908	20742	19675	20466	20827	18652	20194	21378	21188	20977	21259	20740	20967	19747	20576	20793	21063	21104	20920	21116	20639	19855
00:58:07	23.8	21110	20273	21218	20100	20463	20139	20391	19796	21446	21232	21065	20730	20864	20255	20592	19423	19621	21212	20184	21131	20316	21167	19739	18494	20548	20797	20866	20733	19630	20424	20782	18661	20135	21350	21152	20916	21218	20677	20905	19768	20529	20743	21043	21100	20899	21088	20602	19925
01:00:37	23.9	20996	20204	21103	20039	20382	20084	20320	19756	21405	21153	21026	20687	20806	20242	20558	19466	19587	21189	20147	21081	20294	21108	19711	18510	20526	20777	20828	20686	19604	20405	20750	18724	20097	21299	21081	20879	21191	20627	20831	19812	20484	20703	21007	21058	20837	21006	20543	19947
01:03:07	23.9	20917	20153	21021	20002	20323	20063	20230	19732	21303	21108	20968	20619	20716	20225	20499	19501	19530	21098	20077	21047	20244	21064	19675	18540	20460	20700	20800	20664	19562	20345	20697	18717	20043	21237	21046	20853	21123	20606	20783	19811	20413	20676	20963	21010	20816	20927	20494	19960
01:05:37	24	20864	20171	21028	20033	20319	20095	20228	19761	21271	21060	20908	20575	20674	20204	20461	19561	19499	21040	20026	21005	20214	21040	19642	18579	20383	20626	20748	20600	19495	20319	20661	18759	20048	21207	21007	20804	21083	20568	20760	19837	20363	20641	20897	20963	20780	20879	20453	19973
01:08:07	24	20803	20176	20980	20011	20294	20073	20203	19739	21185	21034	20844	20530	20639	20175	20420	19624	19405	20982	20013	20983	20145	21008	19624	18606	20336	20607	20734	20569	19450	20299	20616	18788	19997	21162	20955	20770	21078	20532	20712	19871	20294	20620	20854	20917	20739	20812	20410	20001
01:10:37	24.1	20723	20135	20906	19968	20229	20049	20154	19737	21146	20964	20821	20487	20589	20125	20382	19641	19371	20915	19969	20939	20107	20956	19588	18608	20275	20574	20658	20527	19444	20263	20560	18837	19952	21120	20944	20706	21016	20500	20670	19860	20270	20542	20816	20893	20703	20782	20379	20006
01:13:07	24.1	20660	20107	20917	19981	20190	20073	20112	19740	21098	20934	20785	20479	20551	20099	20355	19695	19334	20864	19925	20915	20074	20934	19543	18644	20251	20519	20632	20522	19420	20219	20548	18857	19907	21072	20903	20686	21006	20480	20646	19907	20239	20554	20766	20889	20680	20769	20371	20041
01:15:37	24.2	20543	20068	20808	19936	20107	20019	20043	19677	20997	20837	20713	20406	20505	20092	20308	19708	19287	20798	19852	20845	20030	20870	19534	18643	20148	20473	20548	20462	19352	20162	20461	18874	19870	21017	20841	20656	20932	20442	20604	19888	20189	20483	20696	20805	20623	20688	20359	20010
01:18:07	24.2	20507	20073	20756	19907	20093	20019	20052	19686	20924	20813	20693	20364	20433	20064	20286	19714	19249	20747	19858	20823	20006	20865	19487	18686	20120	20412	20545	20435	19337	20101	20434	18910	19833	20989	20832	20594	20890	20419	20565	19913	20144	20453	20678	20792	20602	20687	20344	20010
01:20:37	24.3	20445	20060	20732	19924	20057	20023	20009	19682	20909	20803	20670	20352	20448	20060	20281	19735	19238	20711	19812	20780	19991	20822	19488	18741	20115	20394	20499	20423	19285	20093	20423	18932	19851	20987	20814	20596	20865	20395	20557	19921	20144	20472	20673	20772	20591	20653	20333	20016
01:23:07	24.3	20389	20059	20685	19906	20042	20006	19994	19650	20846	20780	20616	20304	20373	20022	20239	19741	19183	20669	19773	20753	19946	20759	19445	18770	20074	20337	20477	20370	19251	20055	20391	18964	19804	20931	20764	20554	20815	20366	20497	19917	20117	20441	20606	20743	20541	20606	20284	20037
01:25:37	24.3	20292	20043	20609	19877	20006	19995	19950	19629	20781	20745	20575	20260	20361	20034	20242	19744	19150	20597	19774	20709	19924	20739	19436	18785	20020	20268	20419	20331	19241	20023	20333	18971	19776	20926	20747	20551	20791	20384	20486	19924	20084	20428	20607	20728	20526	20590	20294	20017
01:28:07	24.4	20249	20046	20575	19914	19995	19984	19946	19648	20753	20717	20574	20236	20340	20007	20206	19722	19117	20556	19701	20659	19891	20697	19414	18805	19997	20240	20389	20317	19196	19985	20323	18987	19753	20875	20721	20535	20737	20352	20463	19907	20050	20389	20571	20687	20501	20545	20266	20014
01:30:37	24.4	20173	19998	20528	19862	19932	19964	19877	19623	20711	20681	20551	20237	20286	19975	20176	19721	19077	20496	19670	20629	19873	20663	19418	18812	19929	20216	20358	20292	19209	19952	20282	18987	19717	20852	20687	20474	20694	20340	20428	19891	20026	20369	20530	20644	20484	20535	20253	19996
01:33:07	24.5	20113	20022	20488	19872	19913	19970	19860	19623	20659	20683	20495	20195	20256	19986	20158	19726	19022	20488	19657	20582	19857	20598	19391	18845	19913	20181	20333	20232	19157	19931	20246	19000	19720	20807	20656	20460	20641	20290	20395	19896	19974	20365	20509	20587	20445	20520	20222	20006
01:35:37	24.5	20048	19994	20410	19822	19877	19929	19807	19583	20593	20627	20443	20142	20226	19936	20133	19694	18991	20408	19606	20536	19818	20536	19348	18823	19843	20063	20247	20146	19093	19835	20188	18948	19683	20763	20619	20411	20624	20275	20366	19852	19962	20327	20465	20582	20419	20471	20207	19974
01:38:07	24.5	20025	20026	20457	19853	19896	19944	19860	19642	20578	20624	20434	20121	20208	19955	20125	19688	18997	20390	19624	20502	19807	20532	19345	18852	19817	20058	20271	20158	19090	19853	20160	18969	19670	20769	20606	20416	20585	20280	20365	19884	19957	20307	20453	20586	20392	20448	20202	19990
01:40:37	24.6	19954	19997	20415	19854	19854	19951	19827	19594	20508	20583	20406	20081	20169	19952	20109	19677	18969	20318	19586	20431	19783	20450	19343	18836	19783	20050	20249	20113	19066	19816	20141	18979	19650	20715	20566	20362	20522	20231	20324	19860	19934	20273	20391	20525	20386	20432	20203	19970
01:43:07	24.6	19892	19966	20385	19808	19850	19941	19819	19576	20492	20572	20388	20062	20131	19923	20078	19668	18942	20262	19564	20393	19758	20419	19321	18839	19743	19980	20186	20067	19009	19775	20118	18932	19629	20677	20525	20354	20513	20214	20311	19858	19916	20269	20374	20497	20349	20394	20154	19942
01:45:37	24.6	19825	19955	20332	19825	19797	19882	19754	19518	20440	20532	20337	20043	20121	19904	20062	19664	18918	20256	19548	20348	19728	20391	19307	18850	19721	19975	20173	20058	19024	19751	20094	18955	19605	20672	20521	20351	20488	20204	20306	19818	19886	20252	20326	20478	20339	20359	20147	19967
01:48:07	24.6	19776	19941	20305	19783	19731	19906	19749	19546	20396	20458	20277	20009	20057	19911	20043	19625	18889	20201	19516	20303	19705	20328	19271	18819	19663	19909	20132	19988	18981	19680	20072	18946	19565	20620	20505	20301	20460	20152	20260	19841	19848	20190	20312	20455	20297	20383	20121	19939
01:50:37	24.7	19736	19916	20247	19775	19720	19879	19698	19517	20323	20418	20258	19944	20022	19853	20005	19572	18830	20156	19466	20259	19662	20246	19242	18790	19626	19854	20078	19915	18946	19655	20027	18893	19539	20602	20439	20267	20390	20153	20218	19810	19811	20176	20260	20385	20231	20319	20095	19895
01:53:07	24.7	19692	19936	20250	19801	19720	19879	19727	19510	20301	20418	20223	19946	20003	19862	19996	19593	18832	20126	19435	20220	19621	20198	19259	18780	19606	19832	20067	19936	18936	19633	19992	18932	19541	20572	20451	20264	20380	20160	20230	19825	19790	20147	20258	20391	20262	20304	20108	19923
01:55:37	24.7	19645	19921	20198	19802	19705	19902	19703	19518	20275	20399	20246	19922	20004	19857	20011	19590	18801	20115	19448	20192	19628	20168	19263	18802	19583	19810	20045	19894	18901	19613	19987	18920	19521	20530	20430	20209	20349	20134	20187	19785	19793	20162	20246	20367	20239	20272	20081	19901
01:58:07	24.8	19620	19946	20147	19776	19674	19880	19697	19515	20213	20350	20187	19908	19964	19847	19968	19576	18774	20091	19438	20129	19615	20127	19226	18791	19552	19749	20002	19825	18889	19584	19954	18884	19487	20507	20394	20205	20331	20124	20154	19767	19758	20128	20198	20341	20218	20260	20064	19860
02:00:37	24.8	19578	19921	20144	19791	19707	19879	19715	19526	20213	20367	20189	19874	19951	19832	19967	19576	18773	20050	19384	20127	19614	20090	19213	18778	19519	19750	20001	19824	18895	19583	19945	18918	19506	20482	20388	20183	20297	20090	20157	19781	19769	20134	20211	20310	20203	20247	20045	19883
02:03:07	24.8	19511	19920	20084	19767	19648	19843	19687	19502	20167	20321	20170	19858	19931	19851	19961	19592	18766	20036	19392	20081	19558	20058	19230	18758	19499	19719	19988	19807	18850	19555	19921	18897	19498	20457	20363	20184	20280	20084	20125	19774	19753	20104	20153	20312	20183	20253	20071	19863
02:05:37	24.8	19467	19906	20034	19746	19636	19867	19674	19469	20155	20288	20142	19842	19914	19845	19961	19565	18744	20032	19363	20042	19562	20010	19225	18788	19468	19687	19968	19768	18843	19526	19912	18891	19515	20447	20346	20151	20268	20070	20112	19770	19734	20109	20152	20300	20204	20204	20028	19871
02:08:07	24.8	19435	19895	20008	19741	19608	19839	19659	19461	20111	20239	20098	19812	19887	19798	19926	19555	18727	19955	19376	20012	19536	19997	19197	18772	19463	19637	19915	19738	18811	19488	19866	18873	19504	20404	20316	20144	20226	20063	20090	19763	19716	20083	20130	20278	20164	20227	20021	19846
02:10:37	24.9	19403	19897	20001	19767	19631	19862	19670	19492	20070	20256	20085	19793	19873	19838	19950	19542	18729	19946	19331	19974	19539	19954	19197	18766	19437	19640	19922	19716	18817	19489	19871	18893	19494	20409	20308	20136	20193	20057	20066	19729	19743	20090	20132	20271	20150	20206	20008	19847
02:13:07	24.9	19383	19904	19989	19768	19632	19843	19659	19488	20071	20225	20090	19775	19857	19830	19936	19539	18711	19935	19314	19945	19513	19911	19223	18724	19396	19589	19913	19684	18820	19455	19859	18898	19510	20387	20284	20116	20197	20030	20074	19766	19713	20097	20092	20250	20123	20179	20021	19839
02:15:37	24.9	19287	19832	19897	19703	19549	19786	19612	19429	20019	20184	20035	19748	19820	19792	19926	19505	18674	19888	19291	19899	19498	19862	19164	18722	19357	19561	19874	19633	18773	19434	19855	18879	19487	20361	20255	20088	20179	20025	20043	19747	19717	20063	20092	20201	20105	20156	19998	19826
02:18:07	24.9	19317	19907	19931	19737	19610	19846	19661	19461	19987	20171	20034	19739	19835	19814	19930	19553	18690	19861	19300	19879	19458	19846	19182	18721	19354	19555	19883	19619	18760	19438	19826	18873	19468	20345	20238	20096	20157	20015	20042	19747	19700	20056	20062	20204	20128	20150	19992	19837
02:20:37	24.9	19258	19885	19912	19745	19594	19833	19648	19458	19976	20162	20036	19732	19815	19816	19933	19527	18683	19837	19286	19844	19452	19817	19184	18738	19349	19519	19866	19582	18748	19386	19823	18868	19485	20316	20240	20071	20149	20035	20020	19720	19694	20083	20033	20152	20100	20151	20007	19824
02:23:07	24.9	19227	19870	19873	19736	19572	19832	19649	19441	19940	20135	20016	19718	19778	19799	19939	19527	18649	19830	19278	19842	19452	19782	19183	18736	19320	19533	19826	19571	18746	19355	19771	18860	19461	20289	20232	20044	20143	20013	20029	19743	19699	20069	20037	20179	20075	20131	19994	19837
02:25:37	25	19186	19835	19838	19729	19547	19836	19644	19426	19906	20118	19987	19727	19778	19812	19929	19524	18685	19812	19250	19800	19440	19767	19155	18742	19304	19488	19805	19532	18715	19349	19781	18891	19462	20293	20202	20046	20101	20018	20030	19710	19695	20057	19995	20143	20081	20137	19970	19811
02:28:07	25	19158	19856	19841	19727	19545	19811	19608	19415	19885	20107	19961	19710	19745	19798	19892	19490	18627	19770	19251	19753	19386	19740	19171	18703	19294	19461	19779	19516	18686	19347	19738	18853	19454	20235	20184	20037	20097	19983	19975	19712	19667	20022	19982	20119	20051	20107	19970	19782
02:30:37	25	19112	19874	19811	19733	19544	19809	19617	19437	19870	20080	19939	19683	19756	19782	19919	19494	18648	19766	19230	19740	19393	19704	19167	18675	19292	19426	19784	19479	18686	19331	19742	18857	19454	20243	20179	20014	20092	19996	19977	19716	19691	20036	19985	20089	20026	20123	19982	19813
02:33:07	25	19098	19848	19772	19703	19531	19771	19599	19398	19864	20080	19937	19659	19736	19803	19922	19495	18634	19731	19212	19728	19379	19670	19168	18694	19245	19406	19750	19483	18674	19302	19709	18850	19434	20227	20167	20008	20070	19970	19967	19730	19669	20022	19983	20091	20024	20083	19974	19803
02:35:37	25	19089	19861	19777	19720	19556	19789	19617	19405	19841	20043	19910	19663	19728	19770	19913	19476	18627	19686	19221	19691	19349	19640	19150	18696	19218	19368	19732	19451	18647	19287	19717	18847	19431	20214	20140	19988	20041	19975	19943	19709	19661	20034	19955	20115	20016	20071	19953	19795
02:38:07	25	19048	19870	19743	19713	19568	19804	19615	19403	19824	20036	19902	19651	19698	19791	19905	19487	18624	19692	19205	19662	19341	19619	19154	18684	19251	19355	19717	19423	18643	19245	19703	18830	19438	20180	20140	19973	20041	19953	19923	19699	19640	20012	19916	20057	19987	20058	19960	19795
02:40:37	25	18996	19834	19726	19691	19544	19794	19593	19385	19806	20028	19865	19639	19695	19802	19890	19476	18624	19662	19181	19637	19319	19600	19167	18681	19239	19362	19707	19404	18631	19257	19701	18800	19394	20159	20126	19974	20007	19959	19949	19685	19649	20028	19949	20067	19995	20076	19971	19787
02:43:07	25	19009	19846	19728	19718	19567	19797	19616	19406	19778	20003	19881	19633	19678	19792	19895	19470	18607	19668	19162	19617	19317	19574	19130	18678	19223	19315	19680	19350	18603	19208	19662	18819	19451	20161	20094	19952	20024	19955	19921	19718	19625	20014	19927	20047	19999	20059	19954	19772
02:45:37	25.1	18961	19837	19723	19689	19501	19768	19600	19376	19753	19997	19843	19631	19669	19770	19886	19461	18640	19636	19167	19603	19316	19536	19161	18671	19219	19284	19655	19341	18591	19209	19628	18802	19442	20139	20121	19935	19993	19960	19922	19698	19657	20034	19876	20030	19963	20049	19952	19766
02:48:07	25.1	18933	19842	19702	19698	19534	19794	19605	19376	19746	20001	19852	19609	19686	19780	19902	19460	18611	19615	19159	19581	19293	19520	19144	18660	19158	19273	19654	19352	18570	19194	19621	18792	19419	20129	20095	19918	19987	19985	19904	19675	19640	20010	19902	20033	19943	20046	19929	19782
02:50:37	25.1	18924	19821	19666	19670	19501	19782	19585	19371	19732	19980	19821	19595	19659	19755	19868	19422	18582	19610	19169	19556	19280	19488	19139	18634	19190	19276	19617	19333	18559	19167	19611	18797	19429	20125	20082	19900	19993	19944	19913	19671	19618	19995	19883	20001	19971	20021	19937	19763
02:53:07	25.1	18864	19778	19637	19628	19498	19739	19570	19345	19727	19949	19803	19597	19630	19756	19887	19436	18599	19593	19170	19529	19300	19493	19129	18653	19163	19254	19608	19318	18559	19142	19590	18796	19415	20091	20077	19919	19948	19963	19894	19685	19646	20000	19888	19977	19970	20018	19941	19778
02:55:37	25.1	18883	19805	19656	19679	19514	19755	19583	19369	19691	19941	19786	19596	19624	19773	19893	19460	18579	19539	19177	19491	19275	19463	19130	18657	19186	19240	19575	19273	18549	19146	19605	18810	19412	20071	20077	19897	19971	19938	19884	19634	19638	19978	19870	19974	19957	20021	19944	19755
02:58:07	25.1	18875	19804	19695	19674	19490	19768	19581	19363	19701	19941	19784	19586	19621	19757	19868	19444	18564	19569	19138	19472	19267	19431	19138	18642	19159	19198	19593	19277	18513	19141	19583	18779	19382	20058	20071	19879	19938	19927	19869	19672	19611	19996	19845	19963	19951	20019	19936	19751
03:00:37	25.1	18864	19782	19633	19655	19520	19777	19568	19354	19671	19938	19754	19564	19583	19761	19883	19431	18562	19537	19149	19461	19228	19383	19108	18636	19155	19172	19563	19231	18513	19115	19579	18776	19394	20047	20047	19866	19930	19931	19868	19647	19611	19969	19838	19951	19919	19996	19910	19722
03:03:07	25.1	18832	19756	19625	19643	19488	19743	19537	19310	19660	19920	19763	19554	19574	19741	19860	19411	18561	19533	19139	19436	19221	19377	19113	18617	19145	19174	19545	19205	18490	19091	19550	18768	19378	20020	20031	19857	19910	19922	19857	19661	19587	19969	19822	19942	19911	19990	19909	19728
03:05:37	25.1	18820	19796	19629	19655	19497	19744	19561	19345	19677	19926	19741	19576	19576	19766	19889	19420	18546	19540	19124	19409	19231	19336	19104	18623	19163	19166	19533	19234	18503	19085	19548	18792	19377	20032	20042	19849	19923	19950	19872	19651	19587	19982	19856	19938	19933	20006	19930	19736
03:08:07	25.1	18859	19799	19643	19675	19502	19742	19561	19345	19649	19912	19739	19564	19553	19741	19852	19431	18554	19533	19111	19387	19193	19345	19101	18615	19144	19121	19530	19170	18478	19065	19536	18750	19359	20014	20031	19866	19902	19947	19858	19646	19578	19993	19825	19910	19927	19993	19923	19707
03:10:37	25.1	18834	19785	19635	19668	19479	19746	19555	19348	19651	19902	19712	19547	19559	19733	19849	19414	18542	19493	19131	19385	19200	19311	19117	18619	19123	19116	19512	19158	18481	19041	19499	18733	19335	19993	20041	19868	19873	19915	19843	19642	19578	19964	19821	19883	19928	20005	19926	19719
03:13:07	25.1	18815	19783	19597	19648	19498	19730	19528	19330	19609	19896	19702	19519	19524	19696	19838	19374	18525	19491	19110	19349	19178	19303	19079	18598	19098	19089	19493	19134	18440	19036	19491	18723	19332	19955	19996	19808	19864	19901	19818	19626	19568	19967	19785	19885	19904	19996	19902	19709
03:15:37	25.2	18813	19792	19639	19666	19488	19747	19557	19306	19651	19887	19695	19515	19534	19747	19858	19379	18542	19501	19116	19356	19199	19265	19110	18628	19131	19103	19484	19139	18459	19022	19509	18728	19327	19963	20010	19841	19894	19923	19835	19621	19578	19949	19780	19863	19874	19987	19910	19687
03:18:07	25.2	18784	19754	19603	19650	19467	19723	19527	19294	19609	19874	19678	19564	19518	19734	19837	19388	18531	19497	19113	19330	19196	19266	19092	18617	19142	19104	19491	19149	18442	19016	19512	18783	19330	19979	20012	19800	19878	19954	19860	19633	19554	19987	19797	19852	19906	19994	19925	19694
03:20:37	25.2	18806	19764	19628	19662	19474	19748	19546	19314	19634	19895	19694	19575	19533	19745	19847	19395	18532	19508	19142	19298	19200	19229	19091	18573	19111	19064	19486	19095	18434	19007	19499	18754	19329	19939	20005	19854	19879	19911	19825	19608	19548	19975	19774	19852	19901	19974	19911	19704
03:23:07	25.2	18727	19710	19564	19596	19438	19704	19490	19271	19621	19868	19649	19535	19501	19710	19836	19356	18512	19472	19112	19300	19179	19228	19085	18581	19116	19051	19484	19087	18403	18974	19501	18732	19348	19945	19999	19830	19866	19918	19856	19602	19556	19955	19801	19833	19907	19991	19918	19709
03:25:37	25.2	18745	19756	19591	19634	19460	19759	19535	19306	19630	19873	19699	19530	19502	19698	19824	19369	18500	19471	19087	19270	19177	19189	19076	18583	19092	19035	19453	19067	18408	18982	19472	18718	19314	19925	19990	19798	19840	19870	19820	19616	19528	19915	19775	19834	19872	19973	19880	19690
03:28:07	25.2	18750	19738	19594	19625	19454	19749	19545	19333	19589	19865	19691	19537	19482	19720	19848	19364	18498	19478	19115	19260	19191	19184	19084	18596	19075	19025	19432	19037	18408	18964	19481	18727	19291	19924	19994	19809	19871	19890	19804	19590	19559	19947	19779	19830	19899	19984	19903	19700
03:30:37	25.2	18705	19719	19548	19590	19415	19705	19501	19262	19582	19864	19637	19519	19483	19716	19839	19353	18490	19481	19083	19252	19162	19173	19063	18586	19102	19036	19437	19069	18416	18960	19476	18727	19313	19935	20001	19770	19845	19910	19810	19603	19545	19930	19775	19809	19887	19975	19888	19683
03:33:07	25.2	18722	19733	19575	19610	19439	19720	19506	19261	19596	19844	19673	19518	19466	19698	19842	19362	18499	19450	19094	19250	19177	19173	19086	18581	19085	19025	19416	19031	18401	18956	19468	18705	19299	19927	19970	19795	19864	19892	19827	19601	19539	19938	19766	19829	19896	19980	19906	19672
03:35:37	25.2	18712	19710	19560	19627	19417	19697	19491	19256	19572	19834	19654	19544	19461	19688	19827	19347	18465	19427	19096	19214	19159	19130	19053	18552	19058	19019	19413	19008	18402	18952	19466	18701	19306	19907	19972	19817	19857	19878	19813	19596	19535	19919	19770	19779	19869	19955	19886	19659
03:38:07	25.2	18715	19719	19577	19611	19437	19682	19511	19264	19603	19857	19689	19529	19484	19718	19853	19347	18451	19449	19105	19213	19165	19141	19054	18554	19076	19014	19436	19002	18383	18941	19464	18706	19314	19916	19990	19810	19885	19894	19813	19610	19580	19951	19776	19805	19890	19970	19893	19669
03:40:37	25.2	18706	19728	19586	19625	19441	19712	19524	19262	19582	19875	19671	19533	19484	19738	19839	19375	18473	19453	19105	19221	19170	19110	19054	18574	19058	19016	19422	19004	18398	18920	19462	18731	19320	19915	19979	19802	19840	19922	19813	19608	19513	19925	19771	19818	19888	19987	19892	19652
03:43:07	25.2	18695	19731	19578	19650	19440	19704	19502	19274	19554	19832	19653	19508	19476	19703	19817	19339	18432	19441	19068	19167	19126	19047	19029	18538	19049	18977	19372	18951	18381	18894	19427	18682	19270	19869	19941	19767	19828	19881	19771	19568	19490	19894	19753	19764	19856	19938	19863	19623
03:45:37	25.2	18701	19728	19576	19607	19432	19710	19498	19279	19575	19837	19661	19518	19475	19713	19830	19352	18444	19442	19087	19181	19166	19114	19065	18556	19045	18968	19385	18953	18397	18893	19446	18683	19278	19891	19992	19801	19831	19902	19804	19573	19498	19889	19730	19784	19881	19986	19907	19622
03:48:07	25.2	18718	19716	19591	19621	19430	19734	19500	19264	19581	19863	19675	19528	19483	19722	19836	19339	18448	19475	19083	19192	19159	19091	19059	18573	19091	19009	19416	18944	18386	18918	19467	18686	19297	19900	19976	19828	19829	19906	19800	19585	19522	19942	19761	19817	19877	19981	19880	19655
03:50:37	25.2	18645	19660	19527	19580	19421	19639	19457	19222	19543	19826	19633	19501	19451	19688	19816	19325	18411	19408	19063	19132	19123	19046	19024	18527	19036	18973	19366	18909	18361	18857	19458	18675	19252	19873	19955	19790	19832	19881	19785	19557	19495	19882	19749	19777	19859	19955	19866	19645
03:53:07	25.2	18691	19725	19591	19623	19432	19734	19539	19271	19555	19850	19675	19538	19493	19683	19848	19341	18420	19423	19078	19152	19154	19073	19056	18550	19066	19007	19400	18915	18398	18885	19467	18686	19251	19877	19968	19788	19838	19891	19801	19588	19515	19924	19768	19779	19868	19980	19895	19663
03:55:37	25.2	18680	19722	19580	19611	19448	19694	19492	19254	19555	19818	19649	19505	19464	19710	19822	19341	18429	19421	19080	19126	19140	19055	19044	18513	19039	18965	19398	18903	18365	18870	19434	18683	19255	19873	19966	19768	19814	19865	19798	19568	19517	19902	19749	19793	19885	19948	19867	19664
03:58:07	25.2	18674	19693	19553	19610	19438	19710	19501	19255	19562	19835	19628	19515	19461	19694	19814	19317	18426	19448	19083	19159	19154	19051	19053	18541	19032	18980	19403	18912	18368	18883	19419	18675	19246	19886	19989	19796	19844	19898	19798	19569	19502	19933	19758	19784	19862	19970	19877	19656
04:00:37	25.3	18649	19688	19550	19602	19411	19696	19510	19245	19547	19833	19636	19506	19445	19687	19838	19330	18396	19429	19070	19140	19146	19049	19042	18523	19054	18988	19382	18894	18373	18870	19446	18667	19295	19904	19976	19777	19833	19879	19806	19563	19485	19895	19759	19778	19863	19951	19867	19656
04:03:07	25.3	18627	19687	19532	19582	19406	19658	19481	19231	19493	19804	19607	19465	19436	19661	19810	19294	18369	19385	19035	19104	19122	18991	19022	18494	18985	18950	19362	18848	18344	18840	19404	18655	19236	19877	19927	19746	19807	19863	19768	19522	19452	19871	19706	19722	19834	19943	19850	19582
04:05:37	25.3	18697	19703	19575	19639	19434	19710	19512	19271	19519	19837	19636	19505	19467	19713	19832	19301	18387	19410	19056	19117	19137	19018	19030	18507	19002	18947	19371	18844	18341	18845	19418	18651	19259	19891	19956	19779	19801	19883	19824	19522	19449	19884	19725	19760	19855	19930	19864	19609
04:08:07	25.3	18679	19693	19551	19645	19411	19725	19523	19267	19541	19859	19645	19536	19465	19704	19854	19306	18391	19398	19068	19130	19132	19025	19033	18533	19037	18972	19402	18878	18377	18865	19445	18678	19263	19907	19957	19769	19810	19871	19771	19566	19457	19905	19744	19784	19863	19968	19864	19620
04:10:37	25.3	18678	19692	19575	19636	19417	19707	19512	19252	19530	19843	19658	19539	19472	19694	19862	19311	18379	19407	19067	19129	19143	19030	19034	18524	19050	18971	19399	18855	18349	18849	19429	18684	19261	19901	19947	19791	19829	19890	19787	19580	19486	19883	19744	19789	19882	19969	19878	19622
04:13:07	25.3	18667	19707	19567	19609	19436	19694	19518	19250	19507	19815	19618	19504	19446	19695	19825	19305	18399	19387	19067	19135	19111	19022	19041	18498	19023	18945	19373	18874	18360	18816	19430	18647	19245	19877	19958	19772	19819	19892	19775	19531	19461	19858	19735	19765	19861	19969	19865	19595
04:15:37	25.3	18647	19707	19556	19640	19447	19725	19513	19245	19517	19807	19644	19503	19460	19706	19836	19322	18357	19392	19032	19109	19135	19016	19040	18523	19057	18965	19395	18848	18364	18869	19454	18646	19231	19894	19952	19791	19821	19887	19786	19568	19447	19886	19725	19756	19863	19959	19875	19608
04:18:07	25.3	18634	19667	19503	19586	19406	19673	19485	19180	19493	19797	19614	19468	19436	19651	19790	19299	18338	19381	19057	19112	19109	18981	18993	18488	19001	18939	19360	18838	18346	18820	19414	18634	19213	19849	19935	19756	19806	19894	19787	19545	19441	19860	19712	19741	19865	19922	19849	19609
04:20:37	25.3	18609	19672	19542	19605	19406	19657	19463	19205	19523	19816	19624	19514	19454	19690	19824	19295	18375	19390	19074	19130	19140	18984	19027	18500	19062	18943	19396	18842	18365	18838	19449	18653	19220	19868	19946	19783	19823	19895	19787	19550	19450	19882	19743	19751	19855	19949	19837	19594
04:23:07	25.3	18599	19690	19517	19588	19393	19663	19449	19191	19483	19786	19643	19483	19438	19681	19799	19288	18370	19393	19042	19096	19116	19006	19012	18495	19041	18926	19381	18809	18325	18835	19440	18639	19208	19883	19960	19772	19823	19881	19781	19518	19445	19860	19721	19766	19845	19935	19847	19591
04:25:37	25.3	18617	19671	19533	19572	19386	19685	19462	19182	19498	19808	19643	19476	19454	19661	19806	19292	18368	19388	19018	19091	19113	19021	19022	18490	19010	18967	19353	18831	18341	18821	19437	18626	19201	19866	19957	19781	19817	19900	19775	19542	19453	19865	19735	19768	19853	19954	19864	19602
04:28:07	25.3	18570	19620	19481	19529	19351	19651	19422	19150	19481	19779	19607	19511	19430	19679	19778	19303	18348	19387	19052	19091	19093	18999	18996	18478	19019	18950	19379	18809	18358	18818	19427	18616	19209	19882	19950	19774	19830	19881	19773	19527	19430	19870	19725	19744	19855	19965	19856	19603
04:30:37	25.3	18577	19675	19499	19577	19383	19667	19463	19204	19454	19784	19607	19497	19429	19663	19818	19292	18323	19356	19049	19096	19110	18974	19020	18478	19003	18924	19370	18802	18329	18831	19429	18597	19198	19863	19936	19788	19818	19882	19782	19525	19439	19882	19737	19759	19857	19940	19859	19598
04:33:07	25.3	18586	19637	19524	19579	19358	19655	19468	19181	19449	19769	19598	19485	19425	19660	19804	19280	18329	19373	19022	19094	19104	18959	18976	18467	18959	18921	19354	18778	18332	18800	19415	18611	19177	19847	19928	19785	19801	19866	19760	19498	19417	19861	19728	19743	19860	19938	19852	19597
04:35:37	25.3	18581	19635	19516	19586	19368	19681	19465	19208	19484	19818	19658	19516	19452	19678	19805	19289	18324	19378	19052	19105	19120	18968	19012	18475	19003	18967	19376	18801	18344	18805	19420	18612	19224	19877	19950	19779	19820	19890	19791	19508	19452	19861	19717	19768	19857	19936	19872	19607
04:38:07	25.3	18611	19671	19527	19589	19366	19688	19454	19177	19480	19798	19635	19521	19451	19685	19809	19299	18322	19373	19027	19111	19128	18991	19030	18471	19007	18933	19387	18792	18364	18824	19405	18620	19184	19899	19955	19789	19835	19885	19792	19526	19411	19873	19741	19773	19870	19959	19865	19565
04:40:37	25.3	18546	19613	19477	19540	19337	19635	19394	19146	19431	19791	19583	19479	19439	19645	19787	19272	18316	19365	19025	19105	19121	18987	19027	18474	18965	18926	19348	18790	18324	18787	19411	18619	19171	19866	19945	19779	19827	19883	19757	19515	19422	19853	19733	19766	19856	19944	19827	19580
04:43:07	25.3	18574	19632	19505	19561	19352	19650	19455	19177	19430	19779	19603	19487	19449	19680	19780	19287	18303	19358	19049	19092	19097	18985	19006	18472	18974	18925	19368	18782	18334	18802	19391	18601	19143	19865	19938	19771	19837	19869	19779	19505	19424	19872	19732	19747	19829	19962	19858	19558
04:45:37	25.3	18549	19631	19543	19581	19377	19662	19464	19166	19463	19785	19629	19511	19449	19665	19801	19273	18294	19373	19026	19097	19119	18971	19015	18459	18970	18919	19364	18774	18309	18825	19408	18604	19147	19861	19944	19772	19802	19887	19791	19520	19421	19872	19701	19755	19855	19924	19834	19579
04:48:07	25.3	18508	19615	19466	19562	19350	19636	19412	19135	19409	19777	19570	19455	19387	19652	19767	19260	18282	19328	18985	19061	19088	18956	18962	18419	18921	18893	19338	18773	18305	18782	19374	18570	19148	19821	19927	19743	19793	19857	19735	19470	19391	19850	19701	19744	19817	19912	19808	19564
04:50:37	25.3	18516	19597	19470	19553	19340	19631	19422	19143	19408	19749	19607	19462	19415	19631	19762	19247	18299	19333	19004	19071	19107	18967	18986	18461	18979	18920	19346	18773	18317	18816	19382	18594	19150	19818	19914	19746	19793	19866	19774	19480	19368	19827	19696	19736	19821	19934	19825	19538
04:53:07	25.3	18513	19612	19462	19557	19351	19628	19432	19156	19442	19782	19594	19470	19436	19641	19814	19243	18299	19345	18996	19062	19085	18980	19003	18454	18956	18891	19335	18768	18296	18803	19398	18587	19126	19834	19923	19755	19791	19870	19748	19491	19365	19833	19715	19732	19838	19922	19808	19556
04:55:37	25.3	18506	19612	19478	19534	19329	19639	19442	19139	19434	19763	19596	19452	19417	19662	19786	19266	18292	19325	19032	19107	19103	18980	19013	18447	18969	18926	19372	18777	18331	18808	19426	18589	19158	19851	19939	19770	19823	19870	19766	19511	19401	19839	19728	19747	19841	19935	19843	19570
04:58:07	25.3	18543	19601	19493	19535	19328	19613	19414	19134	19423	19751	19621	19479	19422	19662	19801	19236	18274	19353	19004	19078	19101	18982	18988	18454	18958	18910	19342	18772	18321	18803	19402	18596	19140	19839	19926	19774	19816	19878	19763	19500	19408	19820	19691	19741	19830	19939	19839	19557
05:00:37	25.3	18496	19608	19459	19514	19327	19624	19415	19130	19433	19757	19609	19468	19415	19650	19779	19228	18265	19331	19010	19063	19111	18963	18964	18437	18936	18908	19341	18770	18334	18785	19392	18577	19154	19841	19905	19743	19817	19851	19766	19501	19395	19836	19690	19738	19851	19926	19827	19554
05:03:07	25.3	18480	19583	19466	19523	19315	19600	19390	19098	19394	19734	19573	19462	19411	19648	19791	19190	18244	19318	18974	19055	19088	18945	18979	18412	18920	18897	19313	18771	18308	18778	19390	18553	19131	19819	19895	19714	19776	19833	19764	19461	19366	19803	19699	19711	19817	19892	19804	19513
05:05:37	25.3	18542	19617	19493	19556	19333	19637	19444	19140	19416	19757	19609	19449	19432	19654	19780	19249	18278	19342	18988	19094	19090	18984	19006	18415	18964	18922	19354	18763	18335	18769	19397	18555	19133	19805	19943	19740	19814	19856	19743	19493	19370	19824	19706	19734	19831	19911	19836	19516
05:08:07	25.3	18486	19583	19467	19539	19313	19650	19412	19131	19422	19759	19635	19484	19433	19664	19774	19240	18266	19352	18999	19068	19110	18962	18989	18438	18971	18904	19355	18808	18322	18808	19398	18593	19163	19841	19941	19778	19814	19859	19784	19493	19366	19812	19706	19744	19860	19931	19845	19552
05:10:37	25.3	18483	19600	19454	19526	19316	19632	19428	19122	19405	19750	19601	19465	19431	19641	19770	19216	18262	19316	19004	19078	19111	18980	18991	18423	18940	18907	19347	18787	18292	18798	19389	18582	19104	19820	19921	19739	19819	19854	19743	19480	19351	19810	19694	19742	19825	19927	19831	19532
05:13:07	25.3	18487	19614	19488	19548	19347	19665	19413	19128	19400	19753	19590	19473	19410	19654	19790	19204	18251	19329	18991	19063	19087	18970	18995	18439	18953	18911	19354	18780	18312	18783	19361	18547	19114	19806	19910	19747	19790	19839	19768	19476	19331	19795	19680	19719	19824	19902	19823	19549
05:15:37	25.3	18422	19564	19426	19517	19277	19598	19381	19074	19379	19748	19583	19439	19400	19637	19763	19199	18248	19320	18998	19064	19118	18954	18986	18406	18956	18887	19349	18748	18314	18797	19390	18575	19088	19809	19892	19729	19800	19861	19748	19472	19336	19815	19692	19726	19825	19896	19824	19526
05:18:07	25.3	18453	19575	19455	19508	19312	19605	19407	19101	19374	19732	19597	19446	19408	19645	19781	19208	18248	19309	19010	19068	19083	18943	18993	18400	18933	18914	19359	18761	18306	18808	19389	18566	19090	19828	19920	19735	19795	19854	19759	19475	19359	19809	19705	19734	19827	19916	19822	19531
05:20:37	25.3	18442	19559	19431	19543	19325	19612	19388	19105	19376	19720	19582	19459	19390	19623	19754	19184	18214	19309	18984	19041	19085	18946	18978	18417	18895	18875	19313	18752	18308	18803	19378	18560	19076	19788	19889	19733	19791	19826	19722	19462	19317	19786	19685	19715	19795	19912	19809	19519
05:23:07	25.3	18426	19557	19437	19501	19301	19614	19408	19098	19379	19740	19592	19458	19393	19633	19772	19212	18245	19313	19003	19068	19095	18965	18979	18413	18930	18913	19311	18771	18308	18811	19403	18563	19099	19787	19901	19731	19782	19851	19742	19462	19321	19801	19696	19719	19813	19917	19825	19509
05:25:37	25.3	18410	19560	19463	19511	19290	19635	19380	19064	19382	19743	19573	19448	19379	19614	19760	19199	18209	19297	18978	19061	19078	18936	18968	18399	18902	18869	19321	18772	18320	18806	19365	18558	19066	19793	19889	19723	19793	19851	19743	19456	19320	19790	19693	19712	19811	19940	19808	19528
05:28:07	25.3	18381	19538	19386	19516	19275	19575	19361	19075	19356	19706	19553	19448	19375	19609	19738	19185	18186	19303	18973	19057	19063	18963	18969	18375	18908	18886	19318	18755	18294	18783	19383	18552	19042	19798	19902	19737	19789	19844	19746	19453	19331	19794	19690	19706	19831	19904	19798	19518
05:30:37	25.3	18379	19514	19408	19451	19275	19578	19353	19051	19331	19703	19552	19444	19376	19623	19750	19201	18188	19300	18982	19034	19067	18934	18972	18400	18883	18869	19302	18759	18294	18789	19350	18531	19085	19780	19895	19751	19800	19850	19739	19455	19315	19804	19672	19702	19798	19904	19800	19520
05:33:07	25.3	18406	19565	19456	19522	19273	19615	19388	19079	19357	19715	19569	19468	19403	19612	19745	19188	18191	19300	18979	19049	19074	18946	18946	18371	18921	18880	19326	18768	18315	18797	19390	18564	19066	19809	19892	19742	19758	19837	19728	19448	19314	19779	19670	19749	19808	19904	19807	19514
05:35:37	25.3	18413	19557	19431	19519	19298	19615	19396	19065	19351	19730	19593	19434	19400	19637	19764	19178	18191	19299	18956	19035	19084	18953	18947	18367	18865	18874	19308	18739	18276	18779	19373	18529	19043	19801	19902	19729	19787	19829	19743	19460	19317	19799	19706	19718	19812	19941	19797	19480
05:38:07	25.3	18417	19540	19442	19481	19308	19605	19383	19075	19344	19722	19565	19470	19385	19622	19776	19179	18179	19299	18984	19040	19075	18957	18956	18391	18907	18868	19307	18758	18298	18804	19370	18548	19063	19787	19903	19749	19779	19849	19738	19452	19286	19780	19683	19710	19814	19920	19793	19497
05:40:37	25.3	18409	19541	19415	19527	19289	19583	19365	19069	19355	19722	19557	19439	19396	19612	19745	19175	18196	19285	18970	19038	19092	18960	18961	18386	18892	18883	19332	18767	18279	18786	19389	18532	19022	19768	19870	19715	19777	19852	19762	19435	19265	19782	19663	19704	19796	19914	19790	19487
05:43:07	25.3	18388	19498	19402	19499	19283	19594	19356	19040	19334	19710	19567	19452	19389	19591	19759	19171	18171	19268	18966	19035	19061	18931	18949	18359	18880	18870	19298	18761	18286	18796	19391	18552	19040	19778	19882	19733	19760	19853	19732	19438	19288	19779	19687	19719	19837	19923	19813	19492
05:45:37	25.3	18408	19521	19430	19491	19272	19578	19342	19051	19312	19719	19537	19456	19367	19593	19745	19138	18171	19279	18958	19027	19081	18942	18939	18375	18854	18872	19332	18783	18319	18780	19372	18543	19012	19784	19872	19714	19763	19837	19731	19421	19275	19762	19674	19695	19815	19895	19817	19486
05:48:07	25.3	18364	19454	19347	19430	19207	19525	19289	18987	19294	19661	19524	19404	19356	19579	19731	19140	18127	19251	18931	19003	19032	18915	18928	18330	18805	18824	19277	18696	18227	18731	19326	18484	19007	19749	19846	19711	19757	19813	19705	19419	19235	19725	19622	19671	19776	19890	19782	19457
05:50:37	25.3	18389	19478	19383	19474	19272	19591	19342	19016	19302	19699	19569	19428	19375	19633	19758	19159	18150	19251	18951	19025	19045	18950	18960	18359	18851	18862	19313	18752	18300	18762	19376	18531	19018	19783	19868	19708	19783	19850	19725	19418	19243	19760	19670	19692	19818	19900	19816	19481
05:53:07	25.3	18398	19498	19416	19508	19277	19605	19388	19050	19324	19704	19562	19437	19375	19599	19740	19152	18155	19303	18958	19014	19084	18939	18960	18359	18853	18848	19314	18760	18299	18783	19378	18549	19026	19776	19886	19707	19787	19827	19738	19428	19271	19772	19672	19723	19779	19887	19802	19472
05:55:37	25.3	18340	19470	19363	19425	19221	19562	19319	18993	19286	19688	19531	19404	19351	19570	19709	19110	18160	19294	18941	19012	19069	18943	18954	18342	18826	18812	19291	18724	18267	18739	19344	18494	19022	19744	19857	19717	19760	19829	19727	19403	19255	19757	19656	19684	19815	19878	19791	19473
05:58:07	25.3	18376	19539	19439	19511	19287	19581	19368	19067	19318	19724	19567	19423	19380	19609	19751	19145	18147	19282	18952	19023	19058	18918	18950	18362	18840	18835	19312	18726	18291	18790	19398	18514	19011	19776	19878	19729	19773	19859	19729	19422	19265	19762	19668	19701	19824	19891	19770	19484
06:00:37	25.3	18387	19497	19401	19487	19262	19587	19364	19030	19298	19666	19560	19438	19367	19618	19744	19128	18141	19285	18935	19021	19062	18918	18957	18369	18844	18842	19299	18757	18292	18785	19381	18547	19016	19783	19901	19734	19782	19857	19733	19432	19269	19743	19676	19707	19807	19902	19783	19475
06:03:07	25.4	18336	19460	19377	19461	19248	19559	19332	19012	19278	19675	19531	19410	19378	19578	19739	19133	18111	19247	18949	19017	19072	18917	18953	18353	18857	18851	19317	18741	18299	18781	19382	18545	18980	19778	19866	19703	19742	19829	19716	19424	19283	19750	19657	19679	19815	19886	19778	19465
06:05:37	25.4	18307	19437	19367	19419	19204	19538	19307	18980	19284	19682	19558	19438	19356	19612	19740	19121	18130	19252	18943	19000	19073	18916	18925	18367	18840	18841	19265	18739	18288	18765	19372	18515	18993	19756	19856	19714	19782	19838	19724	19403	19234	19744	19647	19677	19810	19900	19804	19461
06:08:07	25.4	18300	19474	19343	19422	19219	19532	19308	18995	19257	19648	19542	19399	19325	19579	19730	19090	18106	19223	18922	19006	19023	18915	18941	18306	18820	18816	19273	18725	18268	18738	19361	18474	18969	19732	19864	19694	19730	19810	19717	19385	19221	19719	19625	19651	19815	19864	19779	19468
06:10:37	25.3	18296	19487	19380	19435	19226	19532	19312	18976	19285	19682	19546	19419	19362	19607	19741	19139	18127	19268	18968	19008	19066	18924	18971	18339	18883	18856	19305	18741	18291	18788	19379	18523	18982	19762	19878	19741	19788	19833	19718	19399	19246	19739	19649	19688	19800	19901	19785	19462
06:13:07	25.4	18337	19486	19373	19472	19241	19591	19354	19024	19279	19671	19554	19417	19369	19617	19768	19142	18122	19249	18947	19000	19079	18921	18930	18327	18827	18809	19275	18709	18265	18769	19365	18486	18994	19764	19863	19735	19788	19837	19733	19398	19227	19745	19655	19686	19818	19902	19792	19461
06:15:37	25.4	18322	19477	19381	19481	19243	19569	19344	19020	19297	19699	19550	19401	19393	19605	19720	19099	18118	19234	18921	18998	19054	18908	18967	18343	18824	18841	19307	18732	18278	18794	19335	18516	18966	19760	19861	19712	19778	19849	19729	19387	19237	19739	19631	19715	19815	19884	19793	19479
06:18:07	25.4	18296	19468	19395	19481	19222	19549	19334	19005	19288	19676	19530	19435	19380	19578	19749	19109	18098	19245	18954	18996	19070	18915	18960	18320	18771	18816	19266	18726	18270	18749	19336	18491	18960	19749	19865	19708	19769	19849	19711	19385	19190	19741	19642	19690	19813	19889	19783	19459
06:20:37	25.4	18332	19475	19367	19484	19259	19585	19348	19025	19255	19676	19531	19427	19366	19614	19737	19116	18113	19261	18937	18990	19041	18927	18948	18342	18804	18795	19281	18710	18264	18747	19353	18492	18970	19752	19866	19733	19765	19830	19726	19402	19214	19702	19646	19682	19804	19883	19785	19447
06:23:07	25.4	18293	19440	19367	19458	19223	19543	19299	18987	19259	19659	19556	19380	19359	19605	19739	19111	18103	19254	18939	18998	19048	18930	18959	18346	18778	18806	19295	18734	18277	18737	19314	18495	18936	19734	19850	19716	19780	19826	19717	19376	19195	19724	19640	19683	19788	19881	19770	19464
06:25:37	25.4	18232	19413	19337	19416	19195	19537	19298	18982	19225	19632	19521	19392	19329	19564	19721	19063	18101	19259	18937	19008	19059	18895	18956	18332	18806	18808	19301	18723	18255	18744	19370	18512	18917	19752	19847	19672	19757	19818	19709	19386	19195	19720	19637	19673	19794	19888	19778	19460
06:28:07	25.4	18281	19448	19385	19445	19232	19566	19329	18993	19249	19646	19523	19395	19329	19584	19721	19075	18085	19256	18931	18999	19071	18905	18945	18326	18776	18811	19260	18723	18228	18749	19340	18482	18921	19746	19837	19692	19750	19844	19722	19368	19195	19723	19629	19685	19775	19886	19768	19472
06:30:37	25.4	18234	19427	19337	19412	19193	19516	19290	18945	19229	19619	19531	19410	19340	19572	19717	19095	18132	19253	18945	19001	19045	18930	18943	18322	18786	18785	19264	18721	18258	18739	19334	18478	18939	19736	19852	19698	19764	19811	19688	19351	19171	19712	19628	19659	19803	19877	19761	19420
06:33:07	25.4	18262	19429	19357	19425	19229	19552	19309	18985	19241	19623	19520	19376	19366	19588	19732	19075	18131	19254	18929	19003	19068	18912	18960	18321	18774	18793	19269	18715	18244	18749	19345	18476	18909	19720	19849	19706	19772	19811	19691	19359	19196	19728	19653	19685	19784	19886	19783	19447
06:35:37	25.4	18287	19470	19370	19452	19227	19564	19342	18984	19219	19638	19513	19406	19361	19579	19715	19084	18093	19244	18939	18993	19060	18925	18956	18324	18754	18799	19258	18711	18258	18744	19316	18501	18930	19707	19847	19695	19751	19814	19692	19374	19161	19715	19625	19682	19802	19881	19774	19442
06:38:07	25.4	18213	19459	19316	19425	19227	19509	19305	18977	19226	19646	19508	19421	19340	19597	19702	19085	18081	19256	18939	18983	19044	18893	18945	18305	18769	18794	19279	18736	18266	18755	19329	18492	18904	19716	19837	19703	19742	19827	19699	19377	19167	19697	19631	19677	19788	19881	19753	19436
06:40:37	25.4	18239	19422	19336	19418	19206	19514	19288	18955	19192	19610	19468	19366	19302	19539	19692	19029	18088	19232	18910	18978	19014	18885	18910	18288	18714	18765	19265	18695	18226	18717	19345	18476	18912	19683	19840	19664	19722	19803	19661	19311	19123	19684	19601	19628	19755	19862	19736	19419
06:43:07	25.4	18279	19444	19347	19460	19233	19538	19340	18978	19205	19634	19484	19364	19317	19570	19703	19053	18104	19222	18915	18996	19050	18909	18916	18309	18754	18800	19279	18721	18236	18729	19338	18483	18907	19713	19831	19685	19747	19837	19708	19353	19161	19696	19614	19672	19763	19867	19782	19440
06:45:37	25.4	18217	19386	19291	19386	19160	19509	19294	18936	19167	19600	19454	19349	19304	19568	19687	19024	18083	19219	18926	18972	19042	18897	18921	18279	18715	18745	19221	18697	18207	18714	19300	18451	18896	19673	19820	19680	19750	19784	19679	19337	19142	19659	19592	19652	19750	19822	19737	19394
06:48:07	25.4	18255	19419	19334	19434	19188	19558	19309	18976	19186	19624	19499	19373	19339	19565	19708	19023	18080	19235	18906	18983	19052	18892	18933	18279	18727	18779	19260	18702	18222	18693	19315	18463	18885	19687	19843	19692	19776	19809	19676	19332	19145	19683	19614	19677	19781	19866	19768	19423
06:50:37	25.4	18222	19378	19308	19397	19189	19519	19282	18918	19179	19617	19489	19371	19327	19550	19703	19030	18065	19207	18901	18977	19032	18895	18915	18284	18700	18739	19224	18693	18217	18707	19285	18447	18873	19690	19820	19686	19733	19806	19680	19329	19132	19670	19593	19663	19777	19860	19748	19396
06:53:07	25.4	18238	19442	19346	19408	19178	19531	19302	18938	19168	19599	19470	19370	19324	19568	19715	19045	18076	19202	18906	18998	19047	18894	18941	18293	18708	18754	19242	18694	18225	18716	19315	18440	18884	19699	19825	19713	19730	19833	19683	19338	19125	19696	19613	19660	19761	19873	19748	19422
06:55:37	25.4	18195	19397	19298	19414	19173	19515	19294	18930	19153	19599	19490	19370	19315	19553	19702	19033	18063	19222	18907	18970	19013	18882	18928	18258	18735	18752	19231	18665	18214	18695	19292	18436	18852	19700	19822	19698	19733	19791	19652	19312	19122	19674	19574	19644	19765	19867	19743	19397
06:58:07	25.4	18229	19413	19337	19418	19175	19525	19299	18921	19163	19618	19520	19379	19320	19556	19690	19015	18044	19207	18898	18977	19024	18891	18940	18273	18729	18738	19257	18679	18221	18727	19336	18450	18859	19683	19812	19694	19720	19804	19692	19327	19098	19668	19575	19631	19746	19850	19705	19409
07:00:37	25.4	18213	19374	19324	19402	19194	19506	19306	18936	19170	19592	19487	19371	19304	19549	19704	19019	18046	19215	18902	18972	19019	18891	18925	18284	18695	18747	19230	18683	18228	18697	19306	18439	18844	19670	19811	19691	19729	19787	19687	19337	19094	19677	19590	19648	19762	19829	19743	19395
07:03:07	25.4	18142	19329	19260	19349	19125	19447	19238	18856	19134	19578	19454	19330	19276	19515	19654	18996	18044	19194	18881	18939	18990	18862	18900	18237	18688	18726	19223	18672	18190	18681	19282	18417	18824	19657	19796	19656	19701	19783	19643	19295	19074	19652	19587	19616	19770	19808	19725	19360
07:05:37	25.4	18201	19411	19305	19431	19191	19512	19295	18933	19141	19593	19486	19374	19292	19545	19679	19025	18056	19215	18915	18948	19033	18899	18927	18256	18693	18735	19218	18661	18212	18703	19306	18431	18833	19687	19803	19681	19756	19808	19681	19338	19073	19667	19570	19625	19746	19846	19730	19387
07:08:07	25.4	18192	19385	19317	19420	19169	19506	19299	18919	19159	19558	19459	19358	19290	19550	19674	18994	18024	19202	18909	18965	19016	18878	18918	18258	18691	18736	19212	18682	18188	18695	19323	18414	18848	19679	19792	19676	19711	19780	19663	19322	19086	19645	19583	19650	19769	19853	19754	19392
07:10:37	25.4	18108	19341	19232	19358	19117	19441	19212	18873	19096	19523	19432	19321	19285	19522	19651	18972	18014	19184	18883	18937	18995	18887	18891	18234	18638	18699	19195	18644	18176	18690	19281	18414	18797	19646	19767	19673	19688	19800	19635	19260	19075	19649	19566	19594	19726	19794	19727	19370
07:13:07	25.4	18185	19380	19300	19415	19184	19526	19303	18909	19139	19588	19473	19353	19293	19537	19692	18994	18012	19183	18896	18960	19030	18877	18918	18272	18658	18719	19226	18670	18202	18668	19297	18433	18810	19681	19801	19679	19716	19820	19665	19291	19056	19633	19578	19647	19769	19843	19730	19365
07:15:37	25.4	18149	19367	19286	19378	19153	19475	19259	18901	19133	19570	19471	19377	19307	19551	19693	18988	18020	19203	18915	18967	19015	18880	18896	18241	18679	18755	19200	18660	18224	18694	19288	18450	18802	19667	19801	19648	19736	19803	19666	19303	19080	19633	19580	19628	19720	19838	19733	19380
07:18:07	25.4	18143	19343	19295	19401	19138	19502	19262	18883	19117	19573	19485	19349	19300	19541	19690	18992	18000	19210	18889	18946	18996	18887	18909	18271	18672	18732	19205	18678	18200	18684	19289	18423	18795	19674	19784	19670	19714	19786	19656	19290	19055	19652	19555	19621	19750	19834	19735	19393
07:20:37	25.4	18160	19361	19278	19387	19155	19509	19253	18903	19112	19566	19451	19343	19312	19544	19662	19000	18022	19183	18896	18946	19015	18887	18912	18230	18668	18716	19200	18657	18199	18702	19286	18407	18794	19667	19776	19664	19699	19804	19663	19274	19063	19647	19558	19639	19758	19842	19733	19398
07:23:07	25.4	18104	19333	19258	19370	19138	19482	19231	18892	19124	19567	19436	19337	19270	19514	19677	18965	18016	19191	18890	18968	19032	18895	18914	18236	18658	18707	19198	18647	18194	18681	19296	18418	18796	19650	19785	19647	19696	19792	19649	19279	19070	19647	19567	19640	19747	19820	19726	19384
07:25:37	25.4	18135	19374	19272	19400	19168	19486	19267	18896	19128	19575	19461	19355	19315	19555	19670	18973	17997	19188	18907	18959	19020	18885	18893	18242	18679	18698	19205	18661	18190	18690	19286	18422	18815	19694	19809	19653	19734	19782	19628	19281	19049	19647	19563	19640	19756	19822	19744	19386
07:28:07	25.4	18126	19344	19258	19357	19139	19478	19262	18885	19058	19549	19448	19307	19252	19519	19641	18963	17954	19197	18859	18907	18979	18864	18869	18222	18642	18708	19220	18658	18202	18679	19284	18418	18747	19635	19760	19636	19702	19784	19638	19255	19037	19636	19557	19613	19751	19818	19714	19371
07:30:37	25.4	18101	19357	19291	19370	19134	19465	19251	18874	19108	19561	19458	19338	19315	19508	19667	18960	17995	19174	18876	18954	19034	18888	18901	18234	18659	18701	19215	18653	18197	18687	19281	18407	18771	19667	19802	19662	19702	19796	19653	19283	19038	19654	19556	19616	19756	19813	19694	19374
07:33:07	25.4	18102	19344	19271	19395	19145	19473	19253	18878	19088	19553	19464	19345	19282	19539	19662	18952	17998	19173	18879	18940	19023	18868	18899	18234	18638	18714	19220	18637	18182	18709	19330	18409	18782	19661	19767	19676	19723	19814	19654	19261	19033	19642	19576	19639	19754	19836	19717	19376
07:35:37	25.4	18102	19336	19274	19364	19147	19481	19246	18850	19081	19541	19459	19333	19282	19525	19657	18964	17963	19158	18881	18941	19012	18871	18890	18200	18648	18709	19215	18664	18188	18670	19285	18389	18758	19642	19781	19644	19702	19798	19641	19273	19018	19626	19530	19619	19724	19834	19719	19359
07:38:07	25.4	18054	19326	19220	19339	19095	19425	19186	18819	19078	19507	19439	19308	19273	19504	19648	18947	17943	19165	18868	18921	18995	18864	18886	18211	18628	18692	19195	18664	18176	18677	19295	18395	18758	19635	19760	19649	19691	19800	19655	19255	19023	19625	19548	19624	19736	19820	19723	19347
07:40:37	25.4	18086	19322	19267	19336	19142	19471	19231	18862	19088	19538	19433	19324	19275	19498	19654	18933	17944	19159	18881	18938	19015	18862	18883	18204	18631	18716	19202	18661	18197	18666	19305	18367	18754	19629	19792	19642	19710	19786	19654	19259	19005	19615	19541	19602	19728	19825	19718	19332
07:43:07	25.4	18100	19339	19235	19373	19142	19461	19247	18863	19045	19519	19417	19318	19271	19494	19658	18925	17974	19170	18862	18913	19015	18870	18896	18185	18577	18668	19180	18648	18169	18675	19277	18400	18715	19628	19755	19640	19703	19798	19644	19237	18997	19616	19552	19603	19744	19816	19712	19347
07:45:37	25.4	18117	19329	19246	19353	19119	19457	19236	18852	19047	19510	19420	19295	19257	19490	19651	18926	17931	19146	18858	18935	19000	18853	18888	18197	18562	18657	19170	18645	18189	18649	19273	18363	18725	19638	19749	19642	19670	19772	19633	19248	18987	19600	19535	19590	19723	19838	19721	19332
07:48:07	25.4	18089	19313	19256	19340	19092	19457	19222	18847	19014	19513	19400	19291	19250	19492	19623	18919	17923	19146	18866	18915	18991	18857	18883	18199	18580	18661	19148	18604	18150	18643	19267	18366	18710	19626	19744	19646	19689	19788	19637	19241	18987	19588	19525	19614	19730	19820	19685	19321
07:50:37	25.4	18109	19326	19265	19338	19145	19461	19219	18875	19033	19502	19400	19290	19230	19496	19632	18927	17925	19133	18854	18906	18993	18850	18858	18207	18571	18670	19190	18636	18162	18661	19278	18365	18743	19629	19760	19649	19697	19785	19637	19261	18967	19604	19540	19597	19740	19820	19731	19304
07:53:07	25.4	18079	19302	19250	19342	19122	19432	19228	18836	19035	19495	19402	19326	19238	19489	19630	18933	17894	19130	18849	18923	18987	18842	18880	18184	18583	18655	19201	18608	18161	18659	19254	18366	18714	19625	19767	19639	19705	19786	19612	19241	18972	19599	19535	19594	19747	19800	19678	19364
07:55:37	25.4	18077	19297	19222	19344	19109	19468	19216	18820	19015	19491	19385	19295	19229	19504	19623	18906	17909	19119	18829	18909	19004	18854	18847	18200	18533	18638	19148	18610	18140	18656	19258	18360	18694	19631	19756	19620	19708	19791	19632	19250	18972	19606	19513	19606	19712	19788	19699	19323
07:58:07	25.4	18058	19306	19234	19339	19106	19465	19203	18807	19003	19496	19400	19289	19245	19486	19599	18885	17919	19131	18832	18910	18987	18846	18858	18180	18563	18642	19181	18602	18161	18624	19244	18350	18713	19622	19764	19648	19700	19794	19633	19238	18961	19584	19532	19589	19734	19812	19717	19324
08:00:37	25.4	18003	19262	19174	19315	19053	19428	19179	18772	19019	19502	19382	19311	19205	19503	19632	18885	17903	19146	18851	18901	19012	18862	18877	18208	18559	18650	19168	18643	18178	18658	19263	18365	18699	19623	19760	19636	19694	19805	19633	19230	18976	19586	19503	19611	19744	19825	19698	19340
Read 3:485/20,645/40
Time	T∞ Read 3:485/20,645/40	G1	G2	G3	G4	G5	G6	G7	G8	H1	H2	H3	H4	H5	H6	H7	H8	I1	I2	I3	I4	I5	I6	I7	I8	J1	J2	J3	J4	J5	J6	J7	J8	K1	K2	K3	K4	K5	K6	K7	K8	L1	L2	L3	L4	L5	L6	L7	L8
00:01:28	22.5	4949	4846	5042	4771	4869	4783	4918	4460	5041	4997	4977	4898	4919	4825	4917	4234	4661	5062	4805	4991	4795	5017	4696	3977	4913	4944	4946	4896	4616	4800	4889	4089	4676	4992	4960	4918	4979	4853	4960	4407	4796	4895	4937	4971	4931	4974	4897	4489
00:03:58	22.5	4889	4787	5002	4743	4850	4764	4921	4465	4950	4971	4944	4878	4889	4803	4920	4274	4654	5046	4807	4984	4776	4999	4683	4035	4898	4915	4927	4885	4606	4797	4892	4131	4562	4928	4920	4890	4958	4850	4960	4415	4672	4810	4899	4929	4902	4959	4868	4504
00:06:28	22.6	4837	4767	4985	4732	4839	4743	4914	4469	4888	4934	4920	4856	4880	4800	4902	4296	4650	5036	4789	4985	4766	5000	4682	4073	4895	4909	4908	4868	4593	4789	4891	4142	4466	4865	4868	4851	4943	4841	4933	4427	4555	4744	4854	4901	4877	4935	4859	4498
00:08:58	22.7	4778	4731	4965	4705	4832	4727	4899	4472	4807	4900	4908	4851	4880	4785	4904	4305	4642	5020	4785	4968	4758	4990	4684	4100	4885	4901	4896	4850	4598	4781	4880	4166	4370	4800	4826	4832	4919	4830	4952	4442	4451	4679	4819	4888	4867	4927	4856	4517
00:11:28	22.7	4724	4708	4943	4703	4816	4715	4896	4480	4735	4850	4889	4833	4859	4777	4895	4307	4632	5025	4769	4956	4755	4980	4662	4103	4874	4871	4894	4842	4580	4766	4879	4168	4279	4745	4780	4788	4900	4812	4922	4446	4345	4619	4772	4866	4848	4919	4854	4523
00:13:58	22.8	4683	4669	4918	4673	4811	4699	4889	4477	4679	4821	4855	4808	4856	4775	4891	4313	4631	5006	4763	4950	4759	4966	4664	4121	4855	4871	4886	4838	4572	4772	4867	4185	4194	4702	4755	4781	4862	4804	4926	4464	4265	4555	4736	4825	4823	4905	4834	4539
00:16:28	22.8	4612	4627	4896	4641	4790	4678	4875	4472	4615	4792	4840	4808	4846	4756	4889	4327	4618	4992	4760	4932	4743	4965	4665	4134	4857	4850	4877	4827	4565	4755	4851	4193	4124	4639	4702	4734	4849	4784	4912	4453	4188	4495	4695	4797	4816	4886	4830	4541
00:18:58	22.9	4560	4587	4874	4627	4781	4664	4875	4482	4551	4746	4806	4789	4840	4738	4865	4331	4602	4993	4751	4925	4738	4948	4652	4155	4828	4860	4861	4820	4555	4744	4846	4201	4041	4596	4668	4708	4841	4769	4912	4465	4094	4436	4656	4771	4807	4888	4842	4546
00:21:28	22.9	4510	4534	4856	4608	4760	4649	4862	4479	4494	4732	4804	4769	4830	4742	4867	4344	4602	4981	4743	4921	4726	4941	4652	4163	4832	4840	4861	4804	4552	4732	4846	4223	3971	4548	4630	4680	4822	4754	4911	4476	4010	4376	4616	4739	4775	4862	4819	4551
00:23:58	23	4455	4500	4838	4591	4744	4649	4844	4486	4433	4696	4777	4756	4799	4722	4855	4352	4579	4974	4734	4917	4715	4948	4645	4185	4824	4834	4836	4811	4541	4735	4824	4222	3899	4490	4595	4659	4787	4735	4896	4482	3948	4325	4575	4722	4757	4846	4807	4557
00:26:28	23.1	4410	4442	4799	4570	4733	4611	4835	4493	4385	4643	4751	4737	4795	4711	4848	4356	4577	4958	4725	4886	4715	4930	4619	4185	4803	4822	4832	4791	4531	4712	4822	4235	3830	4436	4554	4634	4767	4715	4877	4488	3881	4271	4543	4692	4737	4828	4796	4545
00:28:58	23.1	4349	4397	4754	4532	4701	4606	4806	4497	4336	4629	4732	4718	4785	4686	4841	4361	4561	4940	4698	4891	4696	4912	4605	4192	4793	4809	4826	4775	4517	4704	4805	4234	3762	4386	4504	4598	4737	4700	4868	4495	3808	4226	4486	4666	4713	4803	4789	4553
00:31:28	23.2	4302	4352	4737	4501	4684	4578	4790	4508	4282	4576	4713	4710	4766	4675	4822	4371	4554	4927	4704	4878	4704	4899	4571	4221	4792	4802	4816	4768	4505	4708	4804	4240	3708	4337	4484	4577	4731	4688	4854	4495	3736	4164	4460	4639	4697	4791	4770	4551
00:33:58	23.3	4269	4315	4725	4490	4675	4576	4770	4527	4231	4556	4687	4694	4766	4662	4817	4389	4525	4921	4698	4869	4687	4894	4574	4228	4773	4796	4811	4760	4510	4703	4797	4260	3644	4294	4453	4550	4703	4682	4867	4512	3686	4107	4439	4615	4679	4794	4757	4560
00:36:28	23.3	4219	4277	4703	4460	4646	4558	4746	4538	4183	4513	4664	4675	4753	4643	4798	4394	4533	4920	4670	4863	4671	4881	4558	4241	4752	4781	4805	4742	4495	4686	4777	4271	3596	4267	4406	4524	4689	4646	4841	4513	3630	4065	4403	4594	4664	4768	4746	4559
00:38:58	23.4	4164	4237	4672	4448	4634	4552	4726	4538	4137	4477	4648	4643	4744	4641	4784	4404	4513	4911	4675	4842	4672	4876	4535	4242	4742	4777	4797	4746	4497	4690	4778	4273	3539	4213	4381	4497	4674	4642	4846	4519	3576	4006	4368	4562	4643	4750	4738	4566
00:41:28	23.5	4129	4211	4642	4423	4602	4531	4700	4553	4083	4447	4613	4643	4713	4609	4756	4418	4489	4898	4653	4846	4661	4868	4520	4252	4724	4757	4777	4726	4482	4669	4782	4271	3499	4174	4341	4477	4634	4617	4826	4528	3525	3960	4341	4540	4629	4743	4741	4560
00:43:58	23.5	4079	4165	4606	4409	4599	4523	4695	4549	4040	4399	4595	4623	4715	4607	4733	4425	4478	4880	4648	4832	4651	4848	4522	4265	4696	4755	4768	4720	4464	4660	4756	4282	3456	4119	4314	4439	4634	4601	4810	4529	3481	3902	4298	4514	4609	4720	4720	4577
00:46:28	23.6	4042	4136	4590	4385	4567	4515	4665	4568	3996	4370	4582	4607	4688	4583	4711	4427	4470	4864	4627	4819	4629	4841	4496	4264	4691	4737	4760	4717	4456	4658	4743	4293	3402	4077	4270	4414	4597	4586	4797	4549	3430	3860	4276	4495	4577	4707	4709	4583
00:48:58	23.6	3989	4120	4561	4372	4556	4511	4655	4572	3947	4336	4534	4582	4686	4571	4708	4446	4453	4864	4601	4808	4625	4834	4495	4273	4677	4727	4754	4715	4461	4637	4737	4286	3364	4040	4226	4381	4582	4563	4776	4544	3402	3812	4236	4458	4565	4699	4703	4587
00:51:28	23.7	3947	4079	4523	4360	4544	4494	4634	4574	3899	4295	4520	4552	4666	4559	4684	4450	4429	4836	4594	4801	4602	4821	4480	4283	4663	4717	4736	4707	4444	4637	4723	4295	3331	4001	4196	4348	4553	4537	4767	4557	3360	3787	4193	4437	4551	4672	4685	4584
00:53:58	23.7	3889	4040	4486	4344	4514	4485	4609	4558	3856	4254	4495	4545	4654	4542	4668	4458	4408	4817	4569	4799	4600	4808	4462	4275	4642	4706	4716	4675	4432	4609	4709	4295	3301	3954	4151	4316	4534	4522	4748	4554	3313	3742	4164	4402	4520	4663	4676	4597
00:56:28	23.8	3852	4004	4454	4321	4493	4482	4589	4557	3813	4232	4460	4517	4639	4531	4656	4466	4402	4817	4549	4785	4578	4797	4461	4274	4634	4673	4719	4679	4431	4614	4696	4304	3264	3911	4125	4280	4514	4494	4732	4561	3290	3710	4124	4384	4505	4637	4662	4600
00:58:58	23.8	3820	3992	4433	4311	4489	4470	4590	4565	3760	4192	4432	4497	4607	4523	4645	4468	4397	4787	4536	4757	4564	4790	4444	4275	4605	4666	4692	4661	4415	4610	4679	4308	3235	3873	4085	4256	4498	4477	4711	4573	3254	3671	4090	4352	4465	4618	4644	4593
01:01:28	23.9	3774	3960	4403	4294	4465	4452	4575	4549	3727	4158	4418	4466	4594	4516	4616	4472	4371	4774	4519	4748	4560	4785	4434	4285	4592	4665	4689	4650	4392	4588	4659	4313	3203	3842	4047	4236	4470	4450	4693	4555	3221	3636	4060	4328	4459	4596	4628	4595
01:03:58	23.9	3719	3938	4367	4271	4448	4453	4564	4536	3689	4120	4382	4446	4580	4499	4620	4478	4361	4762	4517	4744	4549	4765	4421	4285	4578	4642	4669	4645	4377	4573	4657	4308	3163	3813	4023	4190	4439	4436	4676	4548	3186	3596	4023	4295	4433	4568	4607	4599
01:06:28	24	3683	3901	4340	4244	4432	4456	4541	4532	3647	4095	4350	4429	4557	4492	4610	4490	4350	4747	4498	4731	4534	4746	4406	4294	4560	4639	4668	4624	4370	4575	4645	4312	3148	3761	3989	4170	4416	4414	4658	4559	3162	3565	3992	4270	4409	4540	4594	4608
01:08:58	24	3637	3872	4312	4244	4408	4427	4524	4524	3611	4065	4332	4415	4535	4485	4579	4505	4330	4733	4482	4721	4525	4734	4402	4297	4544	4628	4646	4607	4353	4556	4622	4323	3123	3733	3953	4143	4412	4409	4645	4563	3140	3546	3963	4242	4393	4525	4589	4612
01:11:28	24.1	3598	3853	4279	4211	4401	4415	4521	4513	3579	4038	4310	4376	4524	4464	4578	4506	4315	4706	4471	4709	4515	4725	4399	4294	4527	4611	4625	4606	4349	4545	4624	4329	3097	3704	3930	4124	4377	4384	4638	4570	3124	3510	3938	4219	4372	4508	4586	4598
01:13:58	24.1	3555	3827	4259	4209	4380	4414	4507	4507	3533	4007	4282	4372	4504	4459	4573	4507	4303	4697	4470	4697	4502	4707	4383	4299	4518	4597	4617	4603	4344	4537	4614	4332	3087	3673	3899	4095	4357	4367	4629	4576	3094	3483	3899	4203	4356	4482	4575	4607
01:16:28	24.2	3528	3806	4238	4187	4357	4413	4495	4497	3499	3970	4261	4344	4481	4447	4560	4510	4284	4661	4446	4688	4486	4705	4372	4301	4499	4579	4613	4581	4315	4529	4584	4334	3060	3641	3869	4073	4331	4349	4631	4567	3081	3462	3875	4170	4339	4472	4567	4602
01:18:58	24.2	3491	3778	4210	4187	4341	4401	4493	4500	3464	3934	4232	4337	4475	4442	4555	4499	4275	4659	4437	4675	4479	4693	4369	4300	4495	4567	4599	4576	4314	4514	4582	4334	3044	3610	3840	4043	4315	4339	4607	4568	3063	3431	3846	4160	4312	4466	4571	4596
01:21:28	24.3	3461	3765	4194	4167	4329	4399	4477	4497	3442	3915	4213	4316	4456	4408	4539	4506	4275	4650	4427	4665	4476	4678	4360	4304	4479	4562	4594	4569	4309	4506	4574	4336	3032	3602	3828	4034	4293	4329	4610	4548	3045	3410	3831	4137	4300	4450	4563	4590
01:23:58	24.3	3423	3760	4148	4162	4322	4394	4462	4482	3410	3882	4192	4299	4447	4421	4536	4492	4260	4630	4421	4650	4456	4666	4365	4317	4464	4538	4582	4554	4295	4495	4553	4335	3003	3579	3799	3996	4260	4308	4604	4556	3027	3389	3795	4127	4286	4431	4547	4589
01:26:28	24.4	3389	3721	4136	4147	4311	4383	4465	4490	3380	3868	4164	4273	4434	4413	4526	4496	4240	4627	4410	4646	4450	4662	4349	4318	4444	4518	4564	4545	4292	4478	4554	4336	2992	3540	3770	3980	4243	4305	4579	4546	3017	3374	3773	4090	4266	4425	4547	4577
01:28:58	24.4	3350	3702	4098	4115	4278	4371	4452	4461	3358	3836	4148	4260	4418	4407	4525	4491	4221	4608	4396	4624	4441	4648	4336	4309	4434	4511	4542	4525	4285	4461	4535	4329	2978	3509	3740	3954	4215	4270	4575	4529	3004	3349	3745	4067	4255	4406	4526	4569
01:31:28	24.4	3320	3685	4075	4114	4280	4357	4445	4469	3325	3816	4132	4243	4400	4407	4520	4481	4229	4597	4382	4608	4436	4639	4334	4318	4423	4497	4550	4531	4281	4454	4528	4335	2969	3487	3719	3944	4194	4261	4567	4539	2986	3327	3720	4041	4232	4384	4525	4572
01:33:58	24.5	3288	3670	4060	4107	4258	4358	4434	4460	3309	3792	4123	4228	4390	4389	4504	4481	4213	4572	4384	4602	4427	4617	4328	4316	4413	4478	4536	4510	4263	4435	4514	4329	2952	3467	3689	3916	4184	4251	4558	4529	2975	3311	3697	4022	4222	4371	4519	4560
01:36:28	24.5	3268	3654	4033	4094	4243	4340	4435	4460	3278	3767	4095	4211	4372	4385	4488	4472	4204	4564	4375	4575	4414	4595	4315	4304	4399	4468	4521	4501	4253	4418	4500	4328	2934	3445	3665	3888	4156	4237	4553	4531	2962	3288	3665	3999	4198	4355	4513	4559
01:38:58	24.6	3242	3640	4008	4081	4230	4334	4429	4450	3266	3751	4075	4194	4369	4368	4492	4471	4198	4551	4361	4579	4408	4588	4306	4318	4396	4450	4510	4485	4236	4431	4497	4320	2919	3421	3649	3870	4132	4215	4533	4514	2936	3277	3650	3982	4187	4339	4512	4538
01:41:28	24.6	3213	3617	3999	4059	4216	4330	4418	4443	3239	3733	4055	4186	4353	4351	4487	4463	4183	4537	4346	4554	4405	4572	4303	4309	4373	4448	4505	4465	4237	4410	4484	4322	2918	3412	3630	3858	4118	4201	4531	4510	2937	3252	3619	3964	4156	4326	4493	4543
01:43:58	24.6	3187	3603	3974	4053	4225	4337	4405	4438	3222	3702	4024	4164	4339	4369	4469	4459	4174	4525	4351	4550	4403	4557	4296	4304	4351	4430	4484	4465	4227	4384	4476	4301	2911	3386	3608	3821	4097	4195	4523	4512	2927	3236	3598	3943	4148	4317	4493	4533
01:46:28	24.6	3169	3591	3963	4045	4198	4322	4410	4431	3207	3682	4004	4154	4325	4343	4469	4447	4164	4512	4338	4546	4379	4551	4297	4292	4348	4419	4473	4442	4210	4388	4465	4296	2889	3359	3578	3799	4073	4183	4516	4508	2910	3227	3585	3925	4137	4300	4487	4538
01:48:58	24.7	3143	3568	3928	4022	4185	4305	4387	4432	3177	3657	3991	4131	4314	4346	4464	4444	4162	4500	4338	4519	4375	4542	4278	4281	4339	4408	4471	4431	4200	4370	4458	4292	2877	3341	3565	3799	4051	4162	4511	4498	2908	3205	3574	3899	4124	4289	4478	4525
01:51:28	24.7	3121	3549	3911	4011	4165	4298	4382	4420	3158	3636	3969	4110	4295	4332	4455	4436	4147	4485	4317	4501	4371	4529	4285	4271	4327	4397	4449	4423	4205	4364	4449	4287	2872	3317	3549	3767	4028	4141	4492	4494	2893	3190	3539	3883	4100	4271	4467	4515
01:53:58	24.7	3099	3526	3886	4001	4162	4283	4363	4410	3140	3611	3952	4088	4287	4321	4455	4429	4133	4478	4312	4498	4361	4512	4273	4277	4332	4387	4448	4413	4195	4348	4446	4284	2865	3300	3528	3746	4017	4143	4499	4494	2884	3177	3530	3858	4081	4263	4470	4516
01:56:28	24.7	3073	3519	3868	3989	4151	4289	4367	4404	3127	3599	3939	4085	4276	4321	4436	4432	4123	4469	4303	4477	4348	4496	4281	4276	4307	4384	4437	4396	4182	4349	4424	4301	2858	3292	3512	3739	4003	4124	4478	4486	2888	3165	3508	3852	4068	4247	4466	4521
01:58:58	24.8	3059	3507	3853	3968	4131	4286	4363	4408	3104	3570	3908	4065	4264	4310	4435	4407	4124	4464	4288	4479	4349	4477	4256	4267	4298	4367	4429	4396	4184	4339	4415	4277	2852	3276	3488	3716	3974	4113	4478	4475	2879	3164	3487	3820	4061	4249	4454	4504
02:01:28	24.8	3045	3496	3833	3973	4133	4282	4369	4404	3097	3555	3897	4065	4259	4303	4433	4421	4116	4454	4283	4465	4334	4463	4265	4277	4283	4357	4419	4376	4180	4332	4409	4275	2852	3264	3478	3705	3968	4104	4477	4481	2871	3153	3472	3819	4049	4239	4452	4503
02:03:58	24.8	3025	3482	3810	3977	4116	4272	4357	4400	3086	3539	3879	4046	4238	4294	4431	4405	4115	4444	4281	4446	4323	4463	4251	4257	4275	4339	4401	4372	4171	4326	4417	4277	2856	3245	3462	3687	3950	4087	4467	4463	2861	3137	3460	3790	4035	4225	4454	4496
02:06:28	24.8	3001	3458	3781	3945	4097	4262	4338	4380	3065	3524	3864	4023	4215	4296	4413	4403	4104	4427	4272	4436	4319	4451	4251	4262	4273	4340	4403	4358	4153	4315	4399	4271	2831	3234	3440	3663	3927	4091	4456	4470	2848	3129	3445	3777	4022	4213	4434	4489
02:08:58	24.8	2995	3446	3763	3945	4091	4255	4343	4384	3058	3502	3845	4022	4230	4289	4424	4396	4097	4423	4271	4421	4308	4431	4246	4246	4261	4317	4398	4358	4148	4309	4403	4271	2827	3223	3431	3657	3916	4068	4450	4461	2847	3114	3413	3763	4010	4204	4444	4486
02:11:28	24.9	2976	3439	3745	3922	4087	4245	4332	4380	3033	3487	3834	3997	4204	4276	4411	4388	4089	4409	4256	4414	4304	4422	4231	4253	4248	4312	4391	4332	4140	4300	4386	4259	2817	3200	3415	3635	3903	4052	4444	4455	2837	3097	3410	3738	3993	4181	4425	4485
02:13:58	24.9	2957	3421	3736	3912	4079	4241	4331	4368	3025	3471	3814	3991	4202	4289	4408	4394	4075	4395	4253	4402	4298	4409	4238	4247	4243	4313	4387	4333	4134	4286	4376	4257	2814	3191	3392	3630	3883	4044	4436	4447	2831	3092	3394	3727	3971	4180	4419	4481
02:16:28	24.9	2947	3415	3713	3911	4065	4226	4330	4369	3019	3461	3804	3976	4185	4268	4403	4375	4064	4387	4238	4386	4294	4403	4236	4238	4236	4300	4380	4322	4125	4286	4360	4257	2811	3178	3384	3605	3867	4035	4414	4450	2832	3091	3367	3708	3961	4161	4410	4473
02:18:58	24.9	2926	3398	3690	3901	4052	4222	4319	4368	3007	3432	3784	3966	4183	4260	4395	4377	4064	4381	4245	4386	4283	4391	4231	4228	4236	4291	4363	4317	4118	4278	4368	4251	2804	3170	3366	3592	3845	4027	4409	4433	2827	3080	3368	3693	3954	4156	4411	4478
02:21:28	24.9	2910	3395	3676	3886	4038	4220	4321	4355	2997	3416	3758	3955	4169	4254	4395	4373	4066	4365	4236	4376	4283	4383	4227	4231	4217	4287	4358	4310	4110	4271	4355	4243	2809	3152	3349	3571	3839	4011	4407	4436	2826	3074	3352	3675	3932	4149	4409	4468
02:23:58	24.9	2896	3378	3667	3862	4033	4208	4312	4351	2995	3404	3746	3942	4159	4246	4383	4369	4059	4365	4228	4366	4271	4368	4215	4222	4204	4266	4343	4290	4100	4268	4349	4248	2799	3150	3342	3565	3829	3998	4405	4432	2810	3066	3335	3660	3931	4129	4411	4451
02:26:28	25	2893	3367	3645	3868	4029	4202	4316	4351	2970	3390	3740	3936	4142	4246	4388	4361	4046	4350	4209	4361	4272	4359	4227	4215	4197	4257	4345	4294	4101	4249	4348	4232	2786	3132	3326	3550	3811	3991	4412	4424	2820	3060	3328	3659	3916	4121	4400	4460
02:28:58	25	2871	3351	3628	3854	4025	4198	4303	4337	2968	3366	3724	3913	4140	4243	4381	4359	4055	4347	4215	4346	4266	4355	4209	4214	4193	4256	4334	4272	4085	4242	4339	4223	2789	3124	3321	3541	3798	3980	4393	4420	2802	3053	3319	3639	3902	4111	4395	4450
02:31:28	25	2873	3348	3628	3853	4029	4210	4311	4349	2960	3368	3715	3915	4136	4247	4376	4368	4051	4340	4219	4339	4256	4343	4212	4214	4181	4249	4329	4277	4092	4236	4342	4228	2776	3120	3309	3526	3787	3978	4397	4407	2809	3050	3302	3630	3887	4114	4396	4453
02:33:58	25	2844	3326	3607	3835	3999	4180	4298	4344	2949	3349	3701	3895	4114	4230	4380	4343	4026	4320	4203	4339	4251	4333	4205	4199	4180	4240	4315	4262	4079	4234	4335	4226	2780	3103	3300	3513	3781	3969	4378	4413	2799	3042	3289	3601	3883	4088	4378	4443
02:36:28	25	2833	3326	3589	3821	3992	4174	4282	4330	2939	3333	3682	3890	4106	4220	4366	4347	4038	4323	4202	4318	4237	4320	4210	4202	4174	4223	4314	4248	4076	4225	4321	4226	2772	3093	3282	3501	3768	3949	4363	4406	2795	3029	3280	3596	3867	4081	4381	4427
02:38:58	25	2840	3312	3575	3813	3992	4172	4294	4329	2922	3322	3675	3873	4096	4220	4363	4346	4034	4312	4198	4311	4238	4317	4187	4197	4165	4229	4313	4253	4076	4212	4318	4216	2765	3088	3278	3478	3747	3960	4372	4403	2790	3027	3272	3583	3848	4085	4378	4433
02:41:28	25	2826	3311	3563	3804	3993	4164	4282	4322	2920	3305	3655	3858	4092	4215	4357	4337	4025	4301	4187	4307	4229	4303	4182	4188	4178	4208	4310	4242	4062	4218	4309	4207	2763	3070	3265	3471	3734	3931	4364	4403	2792	3014	3251	3567	3845	4064	4373	4427
02:43:58	25	2809	3296	3542	3814	3976	4168	4277	4318	2910	3296	3649	3854	4072	4212	4358	4327	4019	4290	4187	4296	4221	4293	4179	4183	4165	4202	4294	4240	4057	4203	4302	4203	2762	3065	3249	3464	3723	3939	4358	4393	2785	3015	3245	3560	3843	4049	4364	4416
02:46:28	25.1	2794	3275	3535	3779	3953	4148	4263	4304	2906	3285	3627	3842	4081	4207	4356	4321	4015	4288	4178	4283	4220	4302	4181	4192	4157	4202	4286	4229	4047	4204	4285	4198	2762	3055	3239	3445	3711	3907	4354	4394	2777	3002	3233	3545	3822	4041	4369	4406
02:48:58	25.1	2793	3277	3527	3787	3957	4147	4274	4317	2901	3278	3617	3839	4068	4199	4358	4329	4008	4286	4177	4280	4213	4285	4178	4179	4142	4188	4285	4213	4037	4189	4284	4199	2754	3055	3234	3437	3693	3908	4347	4393	2775	2993	3220	3536	3809	4037	4369	4406
02:51:28	25.1	2788	3269	3514	3771	3947	4136	4273	4301	2898	3267	3611	3814	4045	4192	4338	4314	4002	4273	4168	4259	4198	4277	4178	4175	4139	4191	4281	4201	4039	4185	4273	4190	2759	3034	3230	3430	3691	3906	4337	4386	2768	3003	3212	3521	3808	4034	4362	4414
02:53:58	25.1	2775	3254	3496	3758	3934	4138	4267	4298	2888	3261	3594	3818	4053	4190	4349	4317	3999	4268	4156	4262	4196	4267	4172	4179	4140	4171	4269	4199	4025	4174	4264	4181	2749	3037	3211	3419	3681	3887	4329	4376	2767	2991	3200	3511	3791	4013	4352	4404
02:56:28	25.1	2768	3240	3476	3748	3927	4128	4262	4304	2882	3230	3581	3802	4053	4183	4340	4312	3996	4264	4161	4260	4195	4266	4176	4175	4126	4162	4268	4191	4033	4166	4266	4192	2748	3026	3205	3409	3674	3879	4338	4369	2767	2979	3190	3504	3774	4019	4348	4399
02:58:58	25.1	2769	3241	3488	3748	3933	4121	4264	4292	2874	3243	3568	3797	4026	4168	4334	4307	3987	4258	4156	4256	4188	4244	4162	4158	4125	4158	4246	4182	4020	4170	4264	4173	2739	3018	3200	3398	3653	3870	4325	4366	2757	2979	3186	3490	3772	4006	4353	4390
03:01:28	25.1	2769	3229	3481	3744	3916	4120	4250	4292	2869	3231	3563	3791	4023	4164	4336	4301	3988	4245	4163	4240	4177	4237	4156	4153	4118	4152	4252	4178	4023	4157	4253	4183	2735	3012	3190	3386	3645	3874	4331	4372	2757	2980	3169	3477	3766	3991	4340	4395
03:03:58	25.1	2754	3214	3459	3724	3902	4095	4243	4283	2864	3220	3540	3775	4018	4157	4320	4302	3984	4239	4139	4237	4179	4235	4149	4146	4109	4144	4235	4165	4014	4149	4244	4161	2730	3003	3175	3373	3636	3864	4330	4355	2764	2969	3171	3455	3758	3987	4345	4387
03:06:28	25.1	2749	3206	3455	3721	3899	4104	4253	4272	2860	3203	3530	3768	3998	4160	4323	4289	3975	4236	4143	4228	4186	4219	4151	4159	4105	4137	4219	4163	4011	4136	4256	4163	2731	3004	3170	3362	3624	3846	4317	4364	2757	2972	3162	3459	3747	3986	4333	4379
03:08:58	25.1	2748	3203	3441	3706	3887	4092	4238	4273	2849	3202	3530	3761	3998	4157	4308	4285	3961	4239	4146	4217	4168	4212	4152	4150	4102	4131	4235	4161	4003	4144	4238	4150	2718	2997	3162	3353	3621	3841	4311	4353	2753	2957	3160	3444	3740	3973	4324	4382
03:11:28	25.1	2735	3192	3434	3695	3879	4084	4237	4265	2849	3191	3512	3750	3985	4147	4310	4281	3961	4220	4133	4204	4159	4206	4134	4138	4095	4118	4223	4143	3994	4135	4219	4153	2716	2989	3156	3345	3609	3831	4305	4347	2743	2958	3139	3432	3732	3966	4324	4377
03:13:58	25.2	2736	3183	3419	3694	3879	4074	4241	4258	2847	3174	3505	3734	3972	4141	4311	4271	3962	4230	4128	4200	4168	4205	4140	4142	4093	4122	4205	4138	4000	4127	4226	4141	2712	2974	3144	3327	3592	3824	4303	4350	2737	2941	3139	3420	3723	3957	4320	4362
03:16:28	25.2	2726	3176	3408	3682	3871	4078	4227	4256	2847	3174	3493	3731	3978	4137	4296	4274	3954	4223	4132	4192	4147	4191	4139	4136	4089	4111	4206	4132	3981	4117	4230	4147	2708	2977	3145	3333	3573	3810	4298	4334	2733	2943	3133	3418	3712	3954	4318	4363
03:18:58	25.2	2723	3183	3411	3673	3870	4072	4224	4257	2848	3182	3485	3729	3959	4133	4295	4259	3949	4214	4122	4187	4144	4182	4130	4133	4079	4109	4199	4129	3978	4114	4219	4140	2714	2961	3141	3318	3578	3807	4294	4333	2738	2939	3127	3396	3713	3954	4315	4353
03:21:28	25.2	2716	3167	3391	3657	3859	4063	4207	4244	2827	3160	3470	3723	3957	4121	4294	4253	3934	4213	4119	4184	4144	4180	4119	4131	4080	4092	4200	4126	3976	4118	4219	4134	2708	2957	3135	3306	3567	3803	4287	4332	2735	2934	3119	3400	3693	3931	4315	4351
03:23:58	25.2	2714	3163	3388	3654	3852	4064	4221	4248	2826	3156	3475	3705	3948	4126	4294	4258	3932	4200	4117	4174	4147	4166	4121	4123	4078	4092	4198	4114	3970	4107	4214	4135	2706	2959	3115	3311	3558	3795	4295	4327	2732	2934	3114	3393	3691	3933	4308	4357
03:26:28	25.2	2704	3156	3373	3650	3830	4044	4211	4233	2828	3142	3468	3702	3939	4116	4276	4249	3933	4189	4121	4177	4126	4162	4120	4118	4062	4085	4180	4103	3972	4094	4206	4125	2702	2954	3110	3296	3547	3784	4285	4318	2727	2924	3109	3370	3673	3918	4298	4345
03:28:58	25.2	2698	3136	3372	3635	3834	4054	4198	4234	2822	3139	3440	3686	3930	4099	4280	4242	3932	4195	4105	4160	4125	4157	4120	4109	4054	4086	4170	4114	3960	4089	4202	4123	2700	2949	3110	3300	3539	3771	4283	4324	2736	2933	3100	3368	3676	3912	4298	4338
03:31:28	25.2	2704	3143	3360	3641	3826	4042	4207	4236	2825	3134	3438	3680	3936	4098	4271	4248	3920	4185	4107	4150	4136	4150	4114	4117	4066	4074	4168	4093	3954	4084	4198	4118	2701	2942	3108	3281	3528	3777	4268	4310	2721	2926	3089	3358	3665	3914	4289	4340
03:33:58	25.2	2703	3133	3355	3641	3831	4041	4196	4228	2825	3132	3443	3687	3930	4102	4285	4253	3928	4196	4105	4157	4121	4135	4107	4113	4054	4080	4183	4093	3953	4079	4199	4121	2692	2945	3110	3286	3527	3770	4272	4306	2733	2928	3086	3350	3656	3921	4291	4337
03:36:28	25.2	2683	3122	3338	3636	3816	4020	4191	4217	2812	3114	3421	3673	3916	4085	4266	4241	3914	4183	4088	4152	4117	4136	4100	4100	4036	4050	4170	4082	3944	4074	4190	4123	2694	2935	3094	3266	3524	3758	4261	4311	2721	2920	3092	3338	3658	3902	4288	4329
03:38:58	25.2	2688	3118	3345	3624	3816	4028	4190	4234	2816	3122	3420	3672	3913	4092	4287	4232	3911	4182	4088	4141	4119	4133	4102	4104	4056	4067	4169	4067	3944	4074	4189	4108	2704	2926	3085	3270	3517	3751	4273	4308	2716	2916	3076	3333	3646	3885	4284	4332
03:41:28	25.2	2685	3112	3327	3598	3791	4010	4191	4219	2806	3110	3407	3667	3902	4091	4266	4230	3901	4172	4081	4133	4108	4121	4094	4091	4050	4047	4166	4075	3943	4062	4174	4115	2684	2928	3091	3264	3493	3748	4262	4299	2713	2909	3070	3334	3638	3892	4287	4331
03:43:58	25.2	2678	3110	3319	3588	3786	4019	4177	4203	2796	3099	3406	3653	3894	4076	4260	4216	3890	4167	4078	4125	4106	4121	4094	4097	4022	4041	4151	4065	3937	4050	4168	4106	2681	2920	3074	3241	3482	3729	4258	4288	2710	2906	3067	3320	3631	3874	4280	4316
03:46:28	25.2	2677	3101	3319	3591	3790	4007	4182	4208	2801	3102	3393	3644	3898	4076	4265	4223	3889	4168	4089	4126	4118	4123	4100	4098	4031	4050	4155	4065	3936	4063	4186	4105	2687	2924	3072	3244	3486	3732	4251	4283	2711	2899	3059	3321	3631	3873	4272	4324
03:48:58	25.2	2669	3098	3302	3580	3783	4002	4175	4208	2796	3105	3394	3642	3896	4080	4265	4217	3899	4159	4080	4128	4103	4114	4094	4083	4029	4054	4141	4060	3942	4055	4178	4102	2689	2921	3079	3250	3493	3735	4251	4289	2709	2900	3055	3305	3615	3876	4265	4311
03:51:28	25.2	2669	3093	3309	3581	3784	4007	4170	4201	2797	3085	3383	3640	3881	4067	4249	4227	3891	4165	4083	4124	4098	4101	4083	4079	4015	4035	4147	4055	3929	4037	4187	4099	2682	2910	3074	3234	3477	3719	4254	4285	2710	2896	3059	3291	3610	3846	4269	4314
03:53:58	25.2	2669	3081	3293	3566	3769	3989	4170	4190	2785	3086	3382	3625	3882	4050	4256	4211	3878	4155	4070	4112	4094	4092	4090	4073	4024	4035	4146	4039	3919	4039	4163	4095	2680	2918	3070	3231	3474	3713	4248	4292	2709	2900	3057	3299	3610	3859	4259	4308
03:56:28	25.2	2661	3081	3290	3560	3765	3985	4165	4196	2787	3081	3374	3625	3870	4052	4243	4218	3875	4149	4055	4108	4090	4091	4071	4071	4010	4031	4137	4029	3921	4037	4155	4092	2668	2908	3051	3214	3456	3695	4240	4270	2713	2895	3044	3287	3592	3847	4252	4296
03:58:58	25.2	2654	3070	3275	3560	3760	3974	4157	4191	2777	3076	3358	3603	3869	4048	4242	4205	3865	4155	4054	4102	4082	4078	4079	4066	3996	4030	4140	4039	3919	4033	4155	4077	2668	2907	3055	3206	3461	3698	4239	4277	2703	2890	3036	3284	3592	3843	4251	4297
04:01:28	25.3	2653	3074	3276	3546	3756	3969	4160	4177	2786	3068	3350	3602	3870	4050	4238	4215	3865	4135	4049	4097	4091	4083	4061	4064	3996	4030	4112	4028	3917	4021	4161	4091	2667	2900	3063	3208	3444	3694	4231	4269	2691	2880	3032	3276	3584	3830	4253	4294
04:03:58	25.3	2645	3063	3249	3529	3745	3956	4148	4181	2779	3060	3349	3590	3857	4035	4225	4194	3854	4127	4037	4081	4072	4072	4052	4054	3984	4014	4127	4027	3904	4013	4145	4063	2665	2897	3037	3196	3446	3688	4226	4262	2700	2880	3022	3272	3575	3826	4248	4278
04:06:28	25.3	2650	3066	3264	3544	3744	3971	4153	4169	2783	3060	3347	3593	3856	4037	4233	4198	3858	4125	4051	4085	4084	4068	4061	4061	3984	4015	4118	4015	3900	4011	4155	4076	2668	2895	3049	3196	3422	3679	4223	4270	2687	2883	3021	3263	3574	3823	4247	4278
04:08:58	25.3	2649	3058	3266	3538	3732	3962	4145	4178	2774	3059	3340	3586	3848	4032	4232	4202	3846	4126	4040	4079	4077	4067	4050	4049	3983	4008	4117	4010	3903	4021	4151	4074	2672	2893	3037	3190	3432	3672	4223	4256	2691	2877	3024	3253	3560	3821	4246	4281
04:11:28	25.3	2646	3049	3248	3530	3726	3962	4137	4165	2779	3048	3335	3581	3842	4030	4224	4196	3850	4128	4034	4085	4067	4067	4052	4044	3987	4009	4117	4008	3904	4020	4140	4072	2667	2890	3042	3196	3427	3671	4228	4262	2688	2876	3020	3252	3553	3815	4235	4283
04:13:58	25.3	2643	3048	3251	3526	3724	3943	4129	4168	2774	3050	3329	3581	3845	4018	4220	4189	3841	4128	4034	4078	4068	4058	4064	4055	3980	4006	4110	3997	3899	4007	4137	4065	2660	2885	3022	3193	3417	3672	4216	4254	2686	2874	3014	3256	3563	3805	4229	4277
04:16:28	25.3	2644	3044	3249	3510	3721	3946	4136	4158	2757	3047	3322	3562	3826	4021	4228	4184	3837	4114	4038	4079	4066	4070	4043	4054	3981	3996	4104	4000	3887	4011	4133	4065	2656	2886	3021	3181	3411	3656	4209	4246	2687	2872	3013	3251	3552	3802	4238	4275
04:18:58	25.3	2630	3031	3227	3499	3714	3937	4127	4153	2753	3029	3309	3568	3827	4005	4220	4167	3828	4106	4033	4065	4059	4052	4033	4040	3979	3992	4110	3997	3893	3996	4130	4055	2649	2880	3021	3171	3406	3649	4197	4247	2678	2870	3005	3239	3540	3796	4221	4259
04:21:28	25.3	2621	3029	3221	3492	3707	3942	4121	4155	2753	3029	3302	3556	3810	4016	4210	4176	3824	4100	4037	4068	4047	4052	4037	4038	3976	3995	4103	3985	3885	3997	4129	4051	2653	2882	3027	3163	3402	3643	4206	4246	2684	2864	3005	3233	3537	3785	4226	4264
04:23:58	25.3	2631	3030	3226	3487	3692	3932	4121	4157	2758	3021	3296	3554	3815	3996	4211	4175	3817	4102	4030	4061	4044	4051	4034	4033	3970	3994	4099	3989	3886	4002	4121	4057	2660	2887	3020	3171	3396	3645	4210	4240	2680	2871	2996	3223	3533	3785	4222	4257
04:26:28	25.3	2630	3017	3214	3480	3685	3925	4108	4135	2758	3024	3288	3536	3806	4000	4198	4172	3815	4104	4020	4053	4043	4045	4031	4033	3962	3986	4094	3989	3880	3994	4116	4041	2650	2875	3015	3171	3397	3644	4202	4231	2678	2863	3012	3221	3529	3789	4224	4259
04:28:58	25.3	2635	3020	3207	3476	3696	3928	4118	4147	2757	3021	3297	3537	3796	3992	4198	4170	3808	4100	4012	4050	4049	4042	4035	4018	3953	3983	4094	3982	3879	3988	4109	4048	2652	2875	3006	3165	3391	3633	4205	4240	2676	2858	3000	3219	3523	3786	4206	4254
04:31:28	25.3	2626	3013	3201	3475	3686	3917	4114	4142	2755	3016	3294	3536	3802	3994	4193	4162	3813	4094	4022	4046	4048	4045	4020	4027	3961	3986	4080	3974	3876	3991	4122	4040	2647	2878	3001	3157	3375	3624	4198	4237	2670	2849	2993	3208	3519	3767	4205	4256
04:33:58	25.3	2617	3014	3195	3475	3681	3910	4113	4135	2741	3004	3276	3524	3792	3985	4193	4149	3808	4087	4009	4042	4032	4028	4030	4025	3946	3975	4085	3971	3862	3987	4107	4034	2641	2872	3010	3154	3379	3622	4186	4219	2674	2857	2990	3214	3509	3781	4216	4244
04:36:28	25.3	2615	3007	3193	3457	3661	3901	4105	4131	2747	3017	3284	3515	3785	3972	4188	4159	3792	4101	3999	4039	4039	4029	4020	4028	3941	3966	4074	3971	3878	3970	4110	4036	2639	2869	3003	3140	3372	3614	4186	4224	2674	2865	2986	3200	3502	3757	4203	4246
04:38:58	25.3	2611	2993	3180	3446	3657	3896	4094	4123	2742	3006	3272	3514	3782	3976	4184	4147	3806	4072	3994	4038	4036	4026	4018	4005	3934	3962	4080	3963	3870	3980	4103	4031	2638	2873	3001	3140	3361	3600	4190	4220	2665	2852	2976	3203	3494	3754	4195	4235
04:41:28	25.3	2610	2998	3171	3453	3663	3896	4094	4114	2745	3010	3264	3509	3775	3970	4187	4138	3788	4081	3991	4024	4024	4027	4008	4010	3931	3977	4070	3959	3868	3973	4105	4030	2636	2869	2996	3138	3363	3594	4186	4216	2668	2852	2976	3200	3492	3755	4200	4234
04:43:58	25.3	2607	2987	3171	3446	3647	3886	4084	4128	2739	3000	3254	3502	3779	3974	4182	4139	3790	4074	3991	4035	4035	4015	4003	4006	3935	3966	4064	3955	3857	3972	4101	4017	2635	2864	2990	3133	3354	3596	4176	4214	2672	2837	2977	3184	3490	3736	4192	4232
04:46:28	25.3	2604	2984	3174	3440	3655	3880	4107	4121	2733	2990	3256	3499	3761	3968	4176	4138	3782	4078	3995	4034	4024	4019	4012	4019	3915	3957	4059	3957	3859	3964	4088	4022	2630	2860	2995	3128	3349	3584	4168	4215	2666	2844	2971	3186	3481	3737	4191	4222
04:48:58	25.3	2605	2980	3163	3434	3632	3874	4080	4116	2732	2987	3240	3492	3758	3953	4171	4125	3781	4064	3989	4029	4018	4019	4014	4000	3914	3952	4061	3941	3851	3969	4086	4007	2620	2858	2985	3113	3356	3583	4162	4199	2658	2834	2972	3182	3476	3720	4186	4214
04:51:28	25.3	2599	2971	3151	3420	3634	3873	4073	4102	2728	2984	3238	3488	3759	3951	4160	4129	3769	4055	3980	4020	4018	4009	3997	3989	3903	3949	4052	3932	3845	3952	4078	4013	2621	2852	2989	3121	3339	3573	4167	4204	2653	2832	2957	3174	3466	3730	4177	4213
04:53:58	25.3	2606	2974	3145	3419	3627	3869	4075	4105	2730	2971	3225	3482	3749	3941	4170	4130	3769	4058	3973	4018	4015	4003	4000	3989	3911	3940	4056	3939	3836	3954	4083	3999	2629	2854	2978	3116	3332	3577	4172	4202	2651	2842	2962	3172	3467	3720	4176	4214
04:56:28	25.3	2591	2973	3150	3419	3627	3867	4072	4094	2724	2975	3235	3469	3737	3940	4165	4132	3763	4048	3983	4013	4012	4007	3980	3997	3916	3936	4054	3943	3841	3953	4078	3996	2617	2854	2983	3112	3334	3573	4161	4198	2657	2836	2956	3172	3466	3716	4178	4221
04:58:58	25.3	2591	2970	3145	3403	3618	3864	4069	4090	2721	2976	3230	3466	3745	3937	4163	4110	3756	4055	3971	4013	4004	4006	3990	3990	3900	3941	4059	3942	3851	3942	4084	4005	2634	2844	2973	3104	3326	3559	4154	4200	2657	2837	2951	3171	3460	3714	4173	4220
05:01:28	25.3	2597	2960	3147	3398	3614	3852	4066	4099	2727	2964	3224	3466	3735	3929	4150	4129	3760	4036	3978	4008	4006	3995	3989	3987	3892	3932	4044	3933	3837	3939	4079	4007	2625	2845	2973	3102	3316	3559	4151	4191	2654	2827	2957	3160	3453	3712	4170	4199
05:03:58	25.3	2587	2967	3142	3398	3599	3856	4061	4102	2723	2978	3220	3466	3734	3944	4158	4123	3750	4047	3964	4009	4004	3991	3980	3977	3893	3928	4042	3928	3846	3948	4077	4000	2626	2852	2966	3105	3316	3552	4155	4192	2650	2818	2950	3159	3441	3703	4174	4207
05:06:28	25.3	2591	2957	3133	3401	3605	3850	4058	4090	2726	2977	3215	3457	3740	3933	4158	4113	3744	4046	3967	4009	4002	3999	3985	3980	3903	3936	4053	3933	3835	3951	4071	4002	2623	2850	2973	3107	3320	3557	4153	4185	2649	2828	2956	3149	3448	3703	4160	4200
05:08:58	25.3	2581	2949	3127	3388	3599	3848	4055	4078	2720	2970	3206	3448	3725	3924	4149	4116	3755	4037	3965	4008	4006	4000	3972	3975	3888	3915	4041	3929	3827	3937	4057	3995	2618	2839	2963	3095	3311	3551	4137	4185	2649	2831	2957	3151	3434	3691	4167	4201
05:11:28	25.3	2587	2963	3124	3383	3599	3841	4060	4084	2719	2967	3207	3450	3722	3915	4143	4108	3740	4033	3963	3997	3996	3987	3979	3984	3878	3915	4031	3909	3831	3928	4061	3991	2621	2835	2963	3092	3309	3542	4146	4177	2639	2820	2944	3144	3434	3695	4153	4198
05:13:58	25.3	2582	2958	3122	3380	3595	3834	4041	4075	2718	2950	3198	3443	3719	3925	4141	4110	3747	4031	3955	4005	3988	3985	3981	3974	3881	3911	4041	3928	3818	3934	4065	3985	2613	2832	2966	3081	3302	3543	4135	4181	2642	2814	2939	3146	3430	3684	4158	4206
05:16:28	25.3	2578	2940	3114	3380	3586	3823	4049	4068	2712	2958	3202	3435	3712	3911	4138	4101	3736	4020	3946	3985	3991	3979	3967	3973	3883	3917	4033	3915	3805	3928	4071	3985	2616	2829	2958	3086	3299	3540	4145	4172	2643	2819	2936	3138	3423	3669	4151	4187
05:18:58	25.3	2574	2942	3116	3367	3578	3826	4038	4062	2705	2954	3186	3427	3713	3905	4132	4093	3728	4010	3937	3992	3990	3976	3964	3963	3873	3905	4018	3914	3818	3927	4044	3981	2612	2839	2953	3079	3293	3522	4129	4175	2634	2814	2936	3132	3416	3672	4154	4187
05:21:28	25.3	2573	2938	3108	3361	3573	3814	4041	4070	2706	2950	3184	3428	3710	3907	4122	4099	3725	4017	3946	3981	3978	3978	3955	3960	3865	3904	4017	3904	3822	3929	4047	3977	2604	2826	2954	3075	3282	3518	4135	4163	2634	2805	2940	3123	3418	3670	4150	4180
05:23:58	25.3	2562	2928	3091	3343	3555	3810	4019	4054	2705	2945	3185	3415	3694	3903	4128	4094	3716	4011	3938	3988	3976	3984	3958	3955	3866	3904	4016	3906	3817	3917	4055	3981	2601	2825	2954	3077	3287	3522	4125	4169	2631	2808	2936	3123	3413	3669	4140	4181
05:26:28	25.3	2564	2931	3093	3355	3558	3807	4034	4066	2703	2946	3173	3423	3694	3891	4121	4090	3712	4005	3936	3987	3985	3980	3954	3953	3858	3898	4012	3900	3804	3919	4044	3966	2610	2827	2948	3072	3278	3521	4127	4167	2638	2819	2926	3126	3403	3663	4149	4175
05:28:58	25.3	2563	2931	3088	3343	3564	3813	4018	4050	2700	2935	3172	3417	3693	3883	4122	4087	3709	4010	3928	3974	3966	3969	3955	3949	3854	3889	4008	3905	3798	3917	4050	3968	2610	2824	2954	3064	3275	3520	4124	4155	2638	2808	2931	3131	3402	3650	4143	4175
05:31:28	25.3	2569	2925	3091	3339	3551	3805	4025	4050	2693	2941	3169	3410	3689	3885	4120	4082	3699	4010	3943	3978	3973	3964	3950	3956	3857	3894	3999	3901	3815	3923	4036	3968	2601	2815	2933	3064	3276	3515	4124	4150	2644	2807	2922	3121	3398	3651	4128	4173
05:33:58	25.3	2559	2927	3092	3344	3552	3797	4026	4052	2702	2941	3168	3391	3682	3894	4114	4071	3708	4006	3931	3976	3967	3958	3947	3947	3847	3892	4003	3890	3799	3907	4026	3955	2605	2817	2934	3061	3273	3503	4122	4149	2631	2805	2920	3111	3397	3658	4133	4177
05:36:28	25.3	2554	2918	3077	3332	3548	3792	4018	4043	2690	2928	3170	3398	3668	3877	4102	4069	3707	3994	3919	3967	3964	3963	3944	3947	3834	3893	4003	3902	3793	3913	4037	3966	2595	2821	2935	3052	3268	3505	4104	4147	2634	2802	2929	3112	3389	3646	4130	4162
05:38:58	25.3	2554	2917	3079	3330	3547	3796	4009	4047	2685	2925	3151	3396	3668	3875	4108	4071	3691	3993	3920	3961	3954	3963	3934	3935	3837	3888	4000	3895	3801	3904	4037	3964	2593	2814	2947	3052	3261	3483	4107	4145	2631	2802	2911	3117	3388	3635	4123	4165
05:41:28	25.3	2553	2912	3062	3311	3538	3775	4000	4031	2691	2918	3154	3389	3663	3867	4107	4068	3699	3990	3917	3960	3959	3955	3939	3935	3831	3878	3999	3885	3785	3912	4029	3944	2592	2820	2941	3046	3257	3490	4111	4137	2629	2808	2913	3096	3376	3633	4123	4167
05:43:58	25.3	2557	2919	3069	3328	3539	3783	4019	4043	2695	2933	3158	3382	3671	3872	4110	4077	3690	3991	3922	3969	3963	3938	3942	3939	3832	3885	3992	3886	3787	3899	4020	3956	2602	2819	2936	3048	3256	3485	4100	4147	2629	2807	2912	3108	3382	3636	4121	4164
05:46:28	25.3	2549	2895	3062	3319	3523	3771	3995	4022	2688	2920	3147	3382	3662	3867	4102	4060	3687	3979	3907	3954	3951	3946	3933	3926	3817	3872	3984	3884	3789	3892	4013	3947	2589	2818	2930	3044	3246	3478	4099	4129	2624	2802	2906	3095	3365	3622	4111	4158
05:48:58	25.3	2551	2897	3058	3306	3528	3763	3995	4027	2687	2922	3138	3379	3655	3858	4098	4058	3685	3977	3903	3945	3959	3945	3934	3918	3818	3862	3991	3871	3781	3894	4017	3947	2594	2809	2926	3045	3243	3473	4092	4130	2622	2796	2918	3101	3367	3627	4114	4154
05:51:28	25.3	2543	2900	3056	3313	3521	3762	3994	4028	2686	2916	3141	3378	3654	3853	4092	4052	3676	3966	3909	3940	3941	3940	3929	3924	3813	3864	3975	3871	3779	3895	4020	3937	2582	2808	2918	3044	3242	3471	4091	4128	2623	2798	2897	3088	3361	3622	4107	4143
05:53:58	25.3	2548	2892	3048	3301	3515	3761	3990	4014	2692	2915	3135	3364	3639	3852	4083	4051	3671	3966	3908	3941	3942	3945	3921	3927	3811	3871	3971	3868	3779	3884	4003	3940	2591	2806	2931	3038	3240	3462	4084	4123	2620	2799	2908	3091	3355	3625	4108	4141
05:56:28	25.3	2546	2885	3052	3288	3502	3756	3989	4020	2690	2916	3135	3364	3638	3846	4092	4041	3666	3962	3905	3940	3935	3938	3913	3920	3802	3856	3971	3876	3773	3891	4010	3938	2578	2800	2924	3035	3237	3460	4087	4111	2615	2790	2906	3088	3352	3614	4091	4156
05:58:58	25.3	2536	2889	3048	3288	3502	3748	3983	4018	2676	2907	3133	3360	3634	3842	4083	4034	3664	3958	3899	3938	3939	3931	3918	3914	3815	3854	3974	3862	3766	3885	4008	3946	2585	2811	2921	3035	3228	3457	4087	4123	2617	2788	2895	3082	3351	3602	4104	4131
06:01:28	25.3	2534	2889	3034	3302	3500	3741	3989	4017	2677	2906	3127	3354	3636	3845	4084	4052	3657	3974	3905	3935	3933	3935	3916	3914	3814	3857	3964	3857	3766	3884	4007	3929	2583	2802	2916	3031	3235	3462	4086	4110	2624	2788	2905	3087	3340	3607	4101	4137
06:03:58	25.4	2540	2884	3047	3283	3486	3740	3978	4007	2672	2911	3117	3351	3621	3829	4073	4031	3655	3956	3895	3930	3935	3921	3905	3909	3803	3845	3962	3862	3774	3875	4010	3919	2578	2802	2906	3027	3214	3454	4075	4107	2610	2780	2895	3075	3341	3595	4099	4131
06:06:28	25.4	2535	2888	3035	3279	3494	3735	3982	4002	2671	2906	3110	3346	3619	3834	4068	4045	3653	3957	3874	3919	3926	3923	3915	3912	3800	3849	3966	3862	3766	3870	3999	3935	2586	2800	2910	3029	3213	3448	4083	4107	2617	2789	2891	3080	3335	3585	4090	4132
06:08:58	25.4	2535	2887	3028	3278	3480	3741	3974	4011	2663	2893	3110	3342	3609	3832	4068	4025	3648	3951	3879	3915	3924	3927	3904	3897	3785	3837	3962	3851	3757	3866	4003	3932	2584	2790	2918	3016	3213	3440	4071	4106	2612	2778	2880	3068	3336	3587	4087	4129
06:11:28	25.4	2529	2878	3032	3278	3476	3732	3972	4002	2666	2903	3106	3338	3612	3837	4064	4029	3645	3951	3882	3926	3926	3920	3908	3908	3791	3850	3960	3862	3766	3871	3997	3928	2581	2786	2912	3030	3211	3436	4069	4110	2608	2781	2889	3068	3335	3585	4084	4121
06:13:58	25.4	2533	2875	3019	3278	3486	3732	3963	3994	2665	2900	3112	3337	3609	3827	4074	4028	3646	3942	3877	3920	3919	3922	3909	3894	3787	3841	3953	3858	3763	3865	3994	3925	2571	2797	2913	3005	3212	3446	4063	4099	2613	2783	2886	3062	3326	3585	4084	4121
06:16:28	25.4	2532	2877	3023	3272	3473	3735	3970	4002	2670	2892	3093	3327	3606	3822	4065	4034	3643	3941	3881	3911	3916	3909	3907	3897	3771	3838	3957	3845	3749	3862	3981	3928	2578	2796	2905	3016	3210	3431	4068	4099	2607	2783	2890	3061	3331	3574	4084	4116
06:18:58	25.4	2532	2877	3025	3267	3475	3731	3964	3990	2664	2900	3098	3329	3611	3816	4063	4019	3634	3936	3872	3916	3927	3904	3901	3889	3777	3829	3943	3835	3747	3854	3989	3921	2568	2791	2910	3012	3204	3425	4061	4099	2603	2772	2889	3051	3320	3565	4075	4106
06:21:28	25.4	2523	2873	3019	3260	3463	3716	3960	3996	2665	2887	3101	3312	3605	3805	4050	4013	3639	3932	3862	3911	3919	3913	3894	3886	3778	3832	3945	3841	3745	3857	3987	3911	2572	2788	2904	3010	3199	3428	4063	4092	2600	2772	2877	3057	3321	3566	4076	4118
06:23:58	25.4	2519	2863	3014	3262	3472	3720	3955	3989	2663	2889	3093	3321	3595	3801	4058	4009	3624	3930	3869	3908	3910	3907	3890	3889	3770	3819	3944	3842	3751	3849	3978	3912	2568	2789	2907	3011	3203	3426	4055	4096	2598	2767	2881	3062	3310	3558	4072	4117
06:26:28	25.4	2514	2867	3008	3254	3457	3709	3958	3994	2661	2885	3094	3318	3596	3802	4044	4008	3621	3943	3863	3915	3905	3906	3881	3886	3755	3815	3936	3831	3741	3848	3979	3911	2561	2788	2899	3004	3198	3417	4053	4093	2601	2774	2881	3052	3308	3559	4070	4123
06:28:58	25.4	2523	2871	3005	3254	3454	3707	3950	3988	2651	2883	3082	3317	3587	3807	4051	4010	3613	3927	3852	3910	3905	3906	3885	3887	3762	3819	3933	3834	3736	3857	3969	3917	2568	2788	2903	2999	3189	3418	4049	4093	2600	2769	2888	3044	3312	3551	4067	4117
06:31:28	25.4	2508	2866	3005	3253	3442	3710	3951	3980	2657	2885	3083	3305	3580	3785	4048	3997	3621	3923	3844	3903	3906	3901	3880	3888	3745	3809	3924	3829	3732	3844	3968	3910	2567	2791	2899	3006	3185	3413	4041	4088	2594	2762	2888	3046	3316	3550	4063	4107
06:33:58	25.4	2509	2857	2998	3243	3440	3693	3937	3962	2654	2875	3082	3307	3576	3789	4041	3987	3614	3918	3854	3890	3895	3891	3885	3873	3759	3820	3936	3832	3742	3842	3973	3896	2565	2787	2893	2999	3181	3413	4046	4075	2599	2771	2880	3046	3306	3553	4061	4113
06:36:28	25.4	2502	2860	3001	3236	3438	3702	3946	3979	2653	2881	3075	3312	3576	3786	4040	4000	3614	3911	3857	3891	3891	3896	3881	3878	3751	3813	3934	3822	3729	3846	3965	3906	2558	2774	2886	2993	3182	3408	4041	4084	2595	2768	2874	3046	3298	3547	4060	4098
06:38:58	25.4	2509	2855	2993	3237	3430	3688	3942	3964	2648	2875	3071	3296	3576	3790	4038	3988	3616	3917	3859	3891	3899	3880	3875	3865	3746	3794	3918	3819	3722	3833	3962	3892	2566	2782	2889	2997	3171	3405	4033	4084	2597	2775	2866	3039	3295	3547	4057	4094
06:41:28	25.4	2500	2848	2979	3210	3424	3684	3925	3965	2646	2863	3063	3290	3572	3775	4026	3987	3599	3909	3839	3887	3883	3881	3863	3868	3739	3801	3916	3817	3718	3822	3956	3885	2556	2776	2885	2995	3175	3392	4028	4070	2587	2763	2865	3037	3295	3537	4046	4091
06:43:58	25.4	2511	2846	2987	3225	3434	3697	3943	3967	2646	2868	3066	3286	3569	3782	4021	3986	3610	3909	3850	3881	3881	3881	3870	3867	3729	3793	3917	3810	3720	3830	3953	3888	2565	2771	2888	2988	3170	3397	4030	4065	2588	2763	2871	3039	3284	3543	4055	4093
06:46:28	25.4	2505	2851	2991	3227	3432	3674	3929	3972	2646	2868	3065	3281	3560	3777	4030	3993	3604	3900	3839	3891	3879	3880	3864	3860	3731	3795	3909	3808	3724	3833	3951	3898	2552	2765	2881	2991	3164	3386	4025	4065	2595	2760	2860	3038	3281	3534	4038	4077
06:48:58	25.4	2505	2844	2983	3210	3412	3679	3927	3959	2645	2869	3056	3279	3551	3758	4015	3972	3602	3895	3838	3879	3886	3878	3873	3859	3713	3780	3911	3802	3715	3815	3948	3878	2564	2777	2886	2986	3172	3386	4021	4059	2593	2760	2865	3029	3278	3526	4039	4082
06:51:28	25.4	2500	2842	2977	3220	3411	3668	3926	3954	2643	2863	3062	3273	3552	3767	4033	3974	3588	3895	3827	3876	3877	3874	3861	3862	3727	3784	3911	3809	3715	3831	3948	3876	2553	2773	2887	2984	3166	3384	4019	4059	2588	2753	2861	3031	3279	3526	4044	4082
06:53:58	25.4	2496	2834	2978	3209	3417	3666	3918	3946	2630	2869	3051	3271	3548	3752	4023	3974	3600	3902	3836	3872	3877	3869	3863	3852	3714	3778	3896	3800	3716	3823	3945	3881	2553	2769	2888	2980	3163	3373	4027	4062	2590	2755	2859	3030	3277	3522	4039	4090
06:56:28	25.4	2496	2842	2979	3199	3409	3660	3909	3940	2637	2862	3056	3275	3551	3757	4020	3977	3582	3888	3829	3877	3876	3881	3859	3853	3721	3779	3901	3797	3715	3807	3945	3870	2546	2767	2875	2982	3160	3377	4012	4050	2588	2761	2851	3022	3267	3518	4025	4076
06:58:58	25.4	2509	2825	2973	3198	3403	3659	3905	3938	2642	2862	3048	3261	3550	3759	4018	3978	3592	3890	3824	3870	3882	3869	3860	3861	3712	3783	3911	3802	3707	3810	3941	3878	2548	2776	2875	2984	3156	3378	4017	4055	2585	2755	2852	3023	3265	3516	4039	4068
07:01:28	25.4	2493	2829	2970	3194	3403	3671	3909	3934	2633	2860	3044	3260	3526	3755	4012	3967	3578	3889	3821	3862	3880	3869	3849	3854	3707	3770	3888	3791	3701	3816	3934	3867	2549	2760	2879	2975	3150	3369	4011	4047	2582	2756	2850	3017	3261	3508	4028	4064
07:03:58	25.4	2498	2845	2967	3199	3393	3659	3911	3941	2635	2842	3039	3258	3536	3751	4006	3960	3570	3880	3824	3861	3864	3871	3848	3845	3699	3763	3882	3791	3693	3812	3930	3867	2542	2762	2873	2973	3145	3363	4005	4047	2581	2752	2848	3015	3266	3506	4015	4064
07:06:28	25.4	2494	2827	2962	3193	3396	3646	3919	3946	2633	2847	3042	3249	3524	3744	3994	3966	3574	3880	3823	3865	3864	3861	3834	3837	3686	3762	3890	3782	3697	3809	3923	3848	2545	2760	2869	2973	3147	3360	4007	4038	2574	2752	2851	3017	3261	3507	4016	4070
07:08:58	25.4	2492	2829	2959	3187	3385	3648	3897	3936	2636	2851	3037	3251	3527	3739	4006	3954	3568	3881	3813	3852	3858	3857	3844	3847	3691	3758	3880	3786	3695	3793	3916	3855	2540	2758	2875	2970	3138	3363	4009	4037	2576	2748	2849	2998	3250	3502	4017	4063
07:11:28	25.4	2482	2816	2955	3183	3384	3643	3890	3926	2624	2839	3034	3245	3513	3728	3984	3943	3564	3866	3813	3852	3855	3839	3838	3828	3689	3759	3881	3769	3688	3795	3917	3854	2536	2752	2872	2961	3131	3353	3989	4028	2577	2740	2840	3002	3244	3495	4010	4051
07:13:58	25.4	2482	2823	2955	3188	3376	3634	3894	3928	2633	2843	3038	3249	3515	3733	3989	3953	3561	3880	3821	3850	3857	3854	3845	3840	3684	3755	3881	3774	3696	3799	3928	3864	2540	2755	2862	2961	3136	3356	3993	4032	2572	2746	2844	2999	3254	3499	4013	4048
07:16:28	25.4	2488	2833	2948	3187	3379	3628	3899	3915	2629	2840	3027	3251	3513	3734	4000	3951	3551	3861	3802	3841	3852	3848	3827	3828	3682	3749	3869	3774	3698	3802	3915	3846	2545	2756	2865	2958	3141	3363	3995	4037	2566	2746	2842	3007	3251	3484	4019	4050
07:18:58	25.4	2491	2830	2960	3187	3379	3641	3892	3921	2624	2846	3038	3238	3513	3726	3997	3951	3557	3861	3811	3864	3859	3851	3843	3837	3693	3747	3882	3783	3685	3794	3924	3860	2536	2758	2860	2964	3136	3351	3991	4030	2568	2742	2850	3005	3243	3487	4002	4050
07:21:28	25.4	2473	2817	2950	3171	3366	3642	3882	3920	2623	2847	3028	3237	3520	3734	4004	3940	3560	3864	3804	3858	3848	3845	3839	3828	3676	3748	3869	3771	3687	3792	3912	3845	2540	2760	2869	2961	3124	3340	3994	4018	2572	2740	2834	2997	3242	3486	4005	4057
07:23:58	25.4	2486	2810	2940	3168	3365	3622	3877	3915	2625	2834	3022	3236	3506	3720	3990	3947	3546	3865	3801	3838	3849	3840	3823	3816	3666	3746	3867	3770	3682	3787	3909	3844	2537	2753	2863	2959	3125	3348	3988	4016	2559	2740	2845	3006	3248	3480	4007	4052
07:26:28	25.4	2479	2816	2950	3172	3371	3617	3884	3909	2625	2837	3027	3224	3502	3712	3979	3944	3542	3846	3796	3845	3847	3842	3822	3819	3674	3736	3861	3772	3678	3794	3912	3849	2534	2748	2865	2948	3126	3342	3980	4014	2567	2741	2840	2992	3242	3484	4004	4040
07:28:58	25.4	2483	2812	2938	3165	3367	3618	3872	3907	2613	2833	3022	3225	3496	3714	3977	3927	3542	3855	3790	3834	3841	3840	3826	3827	3658	3735	3860	3762	3668	3782	3899	3839	2530	2747	2855	2950	3124	3339	3977	4008	2568	2731	2841	2996	3234	3475	3994	4036
07:31:28	25.4	2476	2814	2940	3158	3355	3609	3876	3909	2623	2831	3020	3219	3495	3713	3976	3931	3536	3846	3797	3830	3847	3831	3821	3817	3658	3731	3853	3757	3675	3778	3902	3838	2529	2751	2861	2950	3124	3336	3980	4016	2559	2738	2831	2991	3230	3473	3994	4034
07:33:58	25.4	2472	2813	2931	3164	3355	3612	3877	3896	2614	2833	3014	3217	3499	3705	3968	3927	3532	3843	3790	3835	3830	3827	3812	3804	3655	3732	3855	3758	3669	3773	3896	3848	2534	2745	2858	2958	3118	3331	3978	4000	2566	2738	2841	2989	3228	3467	3997	4033
07:36:28	25.4	2472	2806	2934	3145	3351	3609	3874	3901	2613	2835	3022	3220	3482	3703	3971	3926	3535	3843	3782	3838	3832	3826	3820	3810	3658	3722	3850	3746	3672	3766	3893	3830	2525	2748	2855	2954	3115	3330	3973	4012	2567	2732	2828	2997	3230	3472	3994	4028
07:38:58	25.4	2467	2806	2923	3149	3345	3608	3865	3902	2614	2826	3001	3210	3482	3702	3962	3922	3523	3835	3782	3819	3829	3820	3804	3811	3651	3729	3850	3757	3666	3776	3897	3830	2531	2754	2849	2945	3113	3320	3984	4000	2557	2737	2829	2982	3229	3455	3987	4028
07:41:28	25.4	2472	2802	2936	3149	3336	3608	3857	3900	2617	2828	3002	3210	3481	3698	3963	3921	3528	3840	3775	3824	3829	3827	3807	3798	3639	3722	3846	3747	3659	3765	3896	3815	2530	2741	2856	2949	3110	3330	3971	4003	2560	2736	2830	2987	3222	3456	3985	4023
07:43:58	25.4	2468	2795	2918	3141	3333	3587	3858	3881	2613	2818	3006	3203	3473	3691	3956	3915	3520	3827	3775	3827	3826	3818	3801	3802	3637	3719	3852	3755	3663	3771	3892	3824	2520	2745	2854	2938	3112	3325	3966	3992	2570	2737	2827	2983	3215	3464	3987	4036
07:46:28	25.4	2473	2804	2925	3137	3332	3591	3858	3880	2614	2826	2999	3204	3470	3693	3949	3915	3522	3826	3771	3813	3821	3823	3808	3796	3637	3707	3838	3745	3652	3758	3883	3824	2527	2743	2849	2953	3104	3322	3968	4000	2548	2728	2826	2978	3211	3438	3965	4020
07:48:58	25.4	2474	2794	2919	3139	3333	3588	3844	3879	2609	2814	2995	3188	3465	3688	3947	3911	3510	3828	3770	3807	3822	3815	3794	3783	3624	3713	3836	3740	3655	3753	3886	3821	2518	2742	2855	2934	3112	3318	3963	3993	2551	2734	2833	2980	3217	3460	3974	4015
07:51:28	25.4	2469	2795	2916	3139	3328	3582	3842	3887	2599	2820	2995	3198	3468	3693	3944	3909	3504	3823	3760	3807	3822	3808	3795	3798	3626	3704	3831	3729	3651	3745	3876	3814	2518	2747	2850	2937	3101	3316	3967	3976	2555	2730	2823	2974	3211	3447	3982	4012
07:53:58	25.4	2461	2790	2920	3132	3326	3588	3843	3879	2596	2811	2992	3194	3465	3679	3946	3912	3497	3824	3768	3815	3822	3808	3777	3796	3625	3706	3831	3737	3651	3765	3877	3813	2519	2740	2845	2940	3101	3313	3962	3990	2559	2720	2824	2968	3204	3446	3976	4014
07:56:28	25.4	2462	2786	2903	3126	3313	3577	3838	3881	2598	2812	2994	3183	3467	3670	3954	3894	3511	3817	3753	3804	3813	3813	3797	3793	3617	3697	3830	3733	3649	3745	3874	3806	2518	2739	2854	2938	3104	3311	3948	3987	2557	2723	2822	2967	3203	3444	3966	4000
07:58:58	25.4	2466	2791	2912	3127	3314	3570	3839	3874	2599	2815	2992	3187	3455	3676	3941	3903	3490	3813	3756	3805	3820	3800	3790	3784	3620	3706	3840	3730	3646	3750	3871	3808	2518	2742	2843	2937	3091	3309	3945	3986	2546	2728	2828	2973	3204	3445	3971	4005
08:01:28	25.4	2466	2792	2918	3126	3320	3581	3838	3876	2607	2814	2991	3196	3459	3673	3948	3901	3498	3811	3761	3808	3811	3808	3790	3786	3618	3702	3828	3723	3645	3744	3865	3807	2517	2732	2844	2936	3091	3305	3947	3978	2546	2717	2821	2976	3195	3441	3973	4011
normalized
Time	G1 - R1-WT-1	G2	G3	G4	G5	G6	G7	G8	H1 - R1-WT-2	H2	H3	H4	H5	H6	H7	H8	I1 - R1-I77R-1	I2	I3	I4	I5	I6	I7	I8	J1 - R1-I77R-2	J2	J3	J4	J5	J6	J7	J8	K1 - R2-WT-1	K2	K3	K4	K5	K6	K7	K8	L1 - R2WT-2	L2	L3	L4	L5	L6	L7	L8	M1 - R3-WT-1
00:00:00	3.294	3.277	3.282	3.275	3.286	3.275	3.289	3.466	3.255	3.295	3.308	3.307	3.306	3.329	3.313	3.479	3.34	3.345	3.348	3.355	3.343	3.345	3.372	3.524	3.329	3.359	3.332	3.354	3.337	3.339	3.349	3.516	3.262	3.302	3.306	3.326	3.337	3.367	3.342	3.512	3.258	3.297	3.293	3.33	3.339	3.343	3.357	3.524	3.284
00:02:30	3.278	3.3	3.331	3.332	3.347	3.346	3.368	3.502	3.263	3.326	3.345	3.353	3.349	3.352	3.37	3.508	3.358	3.362	3.367	3.36	3.355	3.356	3.353	3.523	3.358	3.359	3.367	3.361	3.354	3.358	3.362	3.507	3.19	3.276	3.309	3.326	3.349	3.35	3.369	3.5	3.175	3.257	3.31	3.331	3.346	3.361	3.357	3.515	3.234
00:05:00	3.235	3.288	3.322	3.331	3.339	3.338	3.367	3.488	3.226	3.3	3.327	3.34	3.349	3.355	3.359	3.495	3.357	3.359	3.357	3.364	3.354	3.363	3.355	3.511	3.366	3.364	3.364	3.361	3.349	3.359	3.366	3.486	3.12	3.236	3.276	3.305	3.339	3.342	3.356	3.49	3.095	3.216	3.284	3.319	3.337	3.347	3.359	3.497	3.176
00:07:30	3.196	3.261	3.307	3.31	3.334	3.334	3.358	3.478	3.172	3.281	3.322	3.339	3.354	3.352	3.361	3.483	3.356	3.353	3.359	3.358	3.354	3.362	3.356	3.502	3.362	3.365	3.359	3.353	3.36	3.357	3.363	3.486	3.052	3.197	3.255	3.295	3.323	3.337	3.375	3.488	3.024	3.172	3.264	3.312	3.332	3.347	3.361	3.489	3.112
00:10:00	3.161	3.248	3.3	3.318	3.33	3.338	3.362	3.477	3.124	3.25	3.315	3.33	3.34	3.35	3.362	3.469	3.356	3.365	3.352	3.355	3.359	3.362	3.346	3.482	3.361	3.352	3.364	3.355	3.351	3.355	3.365	3.472	2.987	3.162	3.226	3.273	3.314	3.328	3.36	3.482	2.953	3.136	3.236	3.303	3.324	3.345	3.365	3.478	3.056
00:12:30	3.137	3.226	3.284	3.305	3.331	3.334	3.362	3.465	3.09	3.235	3.295	3.318	3.344	3.354	3.364	3.461	3.357	3.356	3.354	3.357	3.362	3.357	3.351	3.478	3.354	3.356	3.362	3.357	3.35	3.36	3.363	3.47	2.925	3.135	3.209	3.271	3.296	3.325	3.366	3.482	2.899	3.094	3.216	3.275	3.311	3.339	3.355	3.479	3.012
00:15:00	3.096	3.2	3.273	3.287	3.321	3.328	3.356	3.455	3.048	3.215	3.285	3.32	3.34	3.345	3.363	3.455	3.355	3.356	3.358	3.351	3.357	3.362	3.358	3.473	3.361	3.345	3.358	3.356	3.349	3.353	3.352	3.463	2.883	3.096	3.176	3.243	3.29	3.312	3.358	3.46	2.849	3.055	3.192	3.259	3.308	3.33	3.356	3.463	2.957
00:17:30	3.062	3.178	3.262	3.285	3.316	3.324	3.358	3.454	3.005	3.188	3.266	3.311	3.336	3.334	3.348	3.449	3.343	3.355	3.352	3.348	3.353	3.35	3.348	3.47	3.341	3.357	3.353	3.357	3.347	3.35	3.353	3.458	2.827	3.068	3.154	3.224	3.286	3.302	3.361	3.457	2.785	3.016	3.168	3.243	3.302	3.332	3.369	3.453	2.912
00:20:00	3.035	3.149	3.254	3.277	3.309	3.326	3.358	3.446	2.97	3.181	3.266	3.297	3.337	3.341	3.355	3.45	3.349	3.352	3.351	3.349	3.347	3.351	3.35	3.466	3.35	3.348	3.356	3.348	3.346	3.347	3.357	3.459	2.78	3.038	3.131	3.207	3.278	3.297	3.363	3.453	2.728	2.976	3.141	3.224	3.284	3.319	3.352	3.445	2.863
00:22:30	2.999	3.135	3.242	3.268	3.3	3.329	3.347	3.439	2.933	3.158	3.251	3.291	3.316	3.331	3.35	3.44	3.342	3.356	3.351	3.355	3.347	3.364	3.356	3.463	3.351	3.349	3.34	3.355	3.341	3.349	3.346	3.442	2.73	3	3.108	3.198	3.257	3.287	3.354	3.447	2.691	2.944	3.115	3.215	3.276	3.311	3.35	3.447	2.828
00:25:00	2.975	3.11	3.224	3.261	3.302	3.312	3.35	3.437	2.904	3.126	3.234	3.285	3.318	3.33	3.347	3.432	3.341	3.347	3.347	3.335	3.35	3.354	3.34	3.444	3.34	3.345	3.345	3.35	3.342	3.338	3.349	3.443	2.686	2.968	3.083	3.182	3.247	3.278	3.348	3.441	2.648	2.91	3.099	3.204	3.268	3.3	3.347	3.433	2.789
00:27:30	2.934	3.088	3.196	3.239	3.284	3.311	3.335	3.426	2.874	3.121	3.23	3.276	3.317	3.32	3.352	3.428	3.338	3.344	3.336	3.349	3.342	3.348	3.346	3.439	3.343	3.344	3.348	3.344	3.336	3.338	3.343	3.431	2.646	2.939	3.055	3.163	3.232	3.272	3.346	3.438	2.602	2.884	3.065	3.189	3.257	3.291	3.347	3.434	2.747
00:30:00	2.91	3.07	3.191	3.226	3.281	3.299	3.336	3.42	2.843	3.093	3.219	3.273	3.308	3.322	3.344	3.426	3.34	3.337	3.343	3.339	3.35	3.343	3.326	3.448	3.35	3.343	3.347	3.344	3.334	3.346	3.347	3.425	2.616	2.909	3.043	3.151	3.233	3.271	3.343	3.426	2.56	2.848	3.049	3.172	3.247	3.288	3.339	3.427	2.717
00:32:30	2.892	3.052	3.184	3.225	3.281	3.302	3.332	3.422	2.81	3.077	3.203	3.263	3.311	3.317	3.342	3.423	3.323	3.338	3.347	3.339	3.346	3.342	3.338	3.438	3.338	3.341	3.344	3.339	3.339	3.348	3.342	3.428	2.573	2.882	3.025	3.132	3.213	3.264	3.354	3.429	2.533	2.814	3.037	3.159	3.239	3.294	3.336	3.422	2.692
00:35:00	2.865	3.037	3.177	3.216	3.27	3.297	3.336	3.421	2.781	3.053	3.19	3.255	3.304	3.312	3.336	3.415	3.34	3.342	3.33	3.341	3.335	3.341	3.334	3.44	3.335	3.336	3.344	3.333	3.331	3.337	3.335	3.427	2.548	2.864	2.996	3.119	3.208	3.243	3.341	3.42	2.502	2.794	3.013	3.149	3.232	3.28	3.338	3.415	2.65
00:37:30	2.831	3.011	3.164	3.214	3.272	3.297	3.331	3.41	2.754	3.036	3.185	3.238	3.304	3.32	3.335	3.41	3.331	3.338	3.338	3.332	3.339	3.345	3.329	3.429	3.336	3.34	3.343	3.342	3.334	3.348	3.338	3.418	2.514	2.831	2.982	3.101	3.199	3.242	3.348	3.418	2.47	2.76	2.993	3.129	3.221	3.273	3.339	3.416	2.623
00:40:00	2.813	3.002	3.151	3.203	3.261	3.288	3.329	3.412	2.721	3.02	3.165	3.243	3.287	3.301	3.333	3.41	3.318	3.335	3.328	3.335	3.334	3.339	3.321	3.426	3.33	3.332	3.335	3.332	3.33	3.334	3.345	3.409	2.49	2.809	2.957	3.094	3.178	3.232	3.339	3.414	2.443	2.734	2.976	3.119	3.218	3.269	3.346	3.405	2.594
00:42:30	2.785	2.972	3.131	3.195	3.262	3.283	3.333	3.402	2.698	2.994	3.16	3.232	3.292	3.31	3.327	3.408	3.319	3.328	3.328	3.329	3.333	3.33	3.33	3.421	3.322	3.336	3.331	3.332	3.322	3.334	3.331	3.407	2.465	2.774	2.943	3.068	3.178	3.222	3.333	3.405	2.416	2.7	2.95	3.101	3.206	3.257	3.334	3.411	2.563
00:45:00	2.763	2.954	3.126	3.181	3.246	3.279	3.323	3.401	2.675	2.982	3.155	3.227	3.279	3.297	3.324	3.399	3.324	3.324	3.323	3.327	3.327	3.333	3.318	3.415	3.328	3.325	3.332	3.335	3.319	3.334	3.329	3.411	2.432	2.752	2.918	3.058	3.16	3.222	3.332	3.409	2.39	2.675	2.942	3.094	3.189	3.255	3.333	3.408	2.551
00:47:30	2.735	2.946	3.114	3.173	3.246	3.278	3.328	3.389	2.648	2.964	3.125	3.211	3.282	3.294	3.331	3.399	3.324	3.333	3.316	3.326	3.331	3.333	3.326	3.413	3.326	3.329	3.334	3.338	3.329	3.325	3.33	3.398	2.409	2.731	2.892	3.04	3.153	3.211	3.325	3.398	2.377	2.648	2.917	3.075	3.183	3.255	3.33	3.406	2.521
00:50:00	2.714	2.926	3.096	3.169	3.247	3.272	3.324	3.385	2.622	2.943	3.124	3.2	3.276	3.292	3.322	3.395	3.311	3.316	3.321	3.325	3.32	3.33	3.319	3.414	3.324	3.328	3.328	3.34	3.321	3.329	3.327	3.398	2.39	2.709	2.877	3.023	3.136	3.199	3.328	3.402	2.353	2.633	2.891	3.063	3.18	3.24	3.325	3.396	2.488
00:52:30	2.682	2.904	3.083	3.163	3.232	3.267	3.317	3.371	2.599	2.921	3.112	3.202	3.272	3.285	3.32	3.392	3.306	3.314	3.314	3.329	3.325	3.326	3.314	3.399	3.317	3.323	3.319	3.32	3.319	3.316	3.324	3.388	2.374	2.686	2.853	3.008	3.127	3.197	3.329	3.392	2.326	2.609	2.876	3.042	3.165	3.243	3.327	3.402	2.476
00:55:00	2.662	2.881	3.068	3.146	3.22	3.264	3.31	3.367	2.577	2.915	3.097	3.192	3.268	3.283	3.321	3.391	3.312	3.323	3.315	3.326	3.32	3.325	3.322	3.393	3.322	3.307	3.329	3.327	3.325	3.323	3.323	3.389	2.352	2.663	2.84	2.989	3.12	3.184	3.325	3.391	2.314	2.592	2.856	3.041	3.161	3.23	3.327	3.396	2.449
00:57:30	2.65	2.875	3.063	3.144	3.225	3.26	3.319	3.377	2.549	2.889	3.083	3.189	3.249	3.285	3.321	3.383	3.315	3.31	3.31	3.31	3.311	3.322	3.313	3.385	3.31	3.308	3.317	3.318	3.319	3.326	3.318	3.389	2.336	2.641	2.818	2.979	3.113	3.178	3.321	3.395	2.294	2.568	2.837	3.02	3.138	3.223	3.321	3.382	2.43
01:00:00	2.629	2.86	3.056	3.137	3.217	3.253	3.319	3.37	2.533	2.875	3.079	3.172	3.25	3.282	3.307	3.377	3.303	3.306	3.306	3.309	3.313	3.326	3.312	3.388	3.307	3.312	3.321	3.316	3.308	3.313	3.311	3.383	2.317	2.627	2.8	2.97	3.098	3.167	3.319	3.375	2.278	2.548	2.821	3.009	3.141	3.218	3.319	3.378	2.41
01:02:30	2.597	2.846	3.038	3.122	3.21	3.253	3.319	3.36	2.515	2.853	3.06	3.167	3.251	3.272	3.317	3.373	3.303	3.311	3.314	3.313	3.314	3.319	3.308	3.384	3.306	3.307	3.312	3.318	3.303	3.31	3.318	3.375	2.293	2.612	2.787	2.943	3.084	3.159	3.316	3.367	2.259	2.523	2.8	2.993	3.127	3.208	3.309	3.375	2.393
01:05:00	2.58	2.82	3.022	3.102	3.202	3.254	3.307	3.357	2.492	2.841	3.047	3.162	3.242	3.27	3.316	3.374	3.304	3.313	3.31	3.313	3.31	3.314	3.304	3.384	3.304	3.313	3.32	3.309	3.307	3.317	3.316	3.371	2.282	2.581	2.768	2.933	3.074	3.15	3.308	3.369	2.247	2.506	2.785	2.98	3.115	3.196	3.307	3.378	2.368
01:07:30	2.555	2.797	3.007	3.103	3.188	3.235	3.298	3.352	2.475	2.823	3.042	3.158	3.232	3.27	3.299	3.37	3.3	3.312	3.302	3.309	3.312	3.309	3.304	3.381	3.299	3.31	3.308	3.304	3.301	3.307	3.305	3.373	2.269	2.565	2.748	2.919	3.073	3.15	3.305	3.368	2.237	2.494	2.77	2.966	3.108	3.194	3.308	3.374	2.359
01:10:00	2.537	2.788	2.994	3.084	3.194	3.229	3.304	3.346	2.459	2.811	3.031	3.134	3.232	3.26	3.304	3.364	3.296	3.302	3.301	3.307	3.311	3.31	3.307	3.374	3.295	3.304	3.302	3.308	3.3	3.304	3.314	3.369	2.253	2.55	2.734	2.912	3.055	3.137	3.306	3.371	2.228	2.475	2.757	2.954	3.098	3.187	3.31	3.364	2.336
01:12:30	2.514	2.77	2.982	3.081	3.185	3.226	3.298	3.342	2.431	2.794	3.013	3.134	3.223	3.259	3.306	3.354	3.292	3.304	3.307	3.303	3.306	3.301	3.299	3.371	3.295	3.301	3.301	3.308	3.302	3.305	3.311	3.365	2.25	2.534	2.717	2.894	3.043	3.128	3.303	3.367	2.21	2.457	2.736	2.945	3.091	3.173	3.305	3.366	2.322
01:15:00	2.507	2.761	2.979	3.072	3.179	3.233	3.301	3.344	2.419	2.779	3.01	3.123	3.217	3.254	3.303	3.352	3.284	3.286	3.296	3.304	3.3	3.307	3.293	3.368	3.296	3.298	3.31	3.302	3.29	3.309	3.302	3.361	2.234	2.516	2.702	2.884	3.034	3.12	3.313	3.36	2.205	2.446	2.724	2.929	3.086	3.175	3.304	3.364	2.313
01:17:30	2.483	2.739	2.965	3.073	3.17	3.223	3.298	3.344	2.401	2.756	2.991	3.124	3.219	3.253	3.301	3.342	3.282	3.292	3.29	3.298	3.298	3.301	3.295	3.359	3.295	3.295	3.301	3.301	3.292	3.303	3.304	3.354	2.224	2.497	2.682	2.867	3.028	3.116	3.3	3.356	2.196	2.427	2.706	2.924	3.068	3.172	3.306	3.357	2.306
01:20:00	2.468	2.728	2.957	3.055	3.164	3.221	3.291	3.34	2.388	2.745	2.981	3.113	3.206	3.228	3.291	3.341	3.285	3.293	3.29	3.298	3.298	3.296	3.289	3.35	3.287	3.295	3.302	3.299	3.294	3.301	3.301	3.348	2.214	2.493	2.675	2.861	3.015	3.11	3.303	3.338	2.183	2.41	2.697	2.911	3.062	3.163	3.301	3.353	2.287
01:22:30	2.448	2.725	2.931	3.054	3.16	3.218	3.283	3.332	2.372	2.724	2.972	3.106	3.209	3.241	3.293	3.329	3.281	3.284	3.292	3.292	3.29	3.296	3.298	3.354	3.282	3.288	3.298	3.295	3.289	3.3	3.292	3.341	2.197	2.481	2.659	2.839	2.998	3.098	3.305	3.345	2.172	2.398	2.678	2.906	3.057	3.155	3.295	3.348	2.277
01:25:00	2.433	2.699	2.933	3.047	3.159	3.213	3.29	3.341	2.358	2.719	2.958	3.094	3.203	3.237	3.29	3.332	3.273	3.294	3.287	3.297	3.291	3.299	3.29	3.35	3.277	3.283	3.294	3.297	3.29	3.294	3.301	3.341	2.19	2.456	2.642	2.829	2.99	3.097	3.292	3.336	2.168	2.39	2.664	2.884	3.044	3.154	3.296	3.344	2.259
01:27:30	2.411	2.684	2.909	3.019	3.138	3.205	3.282	3.319	2.345	2.698	2.948	3.086	3.192	3.235	3.291	3.331	3.264	3.288	3.286	3.288	3.289	3.295	3.285	3.338	3.273	3.283	3.283	3.284	3.291	3.286	3.289	3.33	2.183	2.439	2.624	2.812	2.977	3.075	3.292	3.326	2.162	2.374	2.647	2.871	3.04	3.146	3.285	3.337	2.253
01:30:00	2.398	2.677	2.9	3.024	3.146	3.198	3.287	3.329	2.328	2.688	2.94	3.077	3.188	3.238	3.292	3.325	3.275	3.286	3.277	3.28	3.288	3.294	3.281	3.34	3.275	3.278	3.293	3.295	3.29	3.286	3.29	3.334	2.181	2.426	2.613	2.811	2.968	3.07	3.293	3.336	2.151	2.361	2.634	2.857	3.025	3.133	3.286	3.341	2.249
01:32:30	2.382	2.664	2.895	3.019	3.132	3.198	3.281	3.323	2.321	2.672	2.939	3.071	3.185	3.224	3.282	3.324	3.268	3.271	3.282	3.283	3.283	3.285	3.28	3.332	3.272	3.271	3.289	3.288	3.282	3.278	3.286	3.328	2.168	2.416	2.594	2.794	2.967	3.068	3.29	3.327	2.147	2.35	2.62	2.849	3.023	3.125	3.285	3.333	2.232
01:35:00	2.374	2.656	2.885	3.015	3.127	3.191	3.288	3.329	2.306	2.66	2.926	3.064	3.176	3.226	3.275	3.322	3.268	3.276	3.281	3.271	3.279	3.28	3.276	3.323	3.271	3.277	3.289	3.292	3.283	3.277	3.284	3.333	2.158	2.405	2.581	2.777	2.95	3.061	3.291	3.335	2.139	2.337	2.602	2.836	3.01	3.12	3.284	3.336	2.222
01:37:30	2.359	2.641	2.862	3.001	3.116	3.185	3.281	3.315	2.299	2.648	2.912	3.055	3.176	3.212	3.28	3.322	3.265	3.272	3.27	3.281	3.278	3.277	3.27	3.33	3.273	3.268	3.28	3.282	3.272	3.286	3.285	3.325	2.149	2.389	2.572	2.766	2.938	3.043	3.277	3.318	2.122	2.33	2.594	2.825	3.005	3.111	3.285	3.319	2.215
01:40:00	2.341	2.625	2.858	2.982	3.109	3.179	3.273	3.313	2.286	2.638	2.901	3.053	3.169	3.199	3.278	3.315	3.257	3.272	3.264	3.273	3.278	3.278	3.269	3.323	3.261	3.269	3.281	3.273	3.277	3.277	3.279	3.324	2.149	2.387	2.561	2.762	2.934	3.039	3.28	3.318	2.125	2.315	2.577	2.817	2.985	3.105	3.272	3.323	2.209
01:42:30	2.33	2.619	2.845	2.983	3.117	3.186	3.264	3.312	2.277	2.619	2.881	3.039	3.164	3.216	3.269	3.316	3.253	3.271	3.273	3.277	3.281	3.272	3.266	3.32	3.251	3.266	3.273	3.281	3.277	3.264	3.278	3.314	2.146	2.372	2.549	2.736	2.921	3.037	3.278	3.319	2.12	2.305	2.563	2.804	2.983	3.102	3.277	3.319	2.199
01:45:00	2.324	2.61	2.842	2.976	3.102	3.181	3.275	3.312	2.27	2.608	2.872	3.035	3.156	3.2	3.271	3.306	3.25	3.264	3.264	3.28	3.267	3.273	3.267	3.309	3.252	3.259	3.268	3.266	3.263	3.27	3.273	3.307	2.131	2.354	2.529	2.721	2.906	3.029	3.274	3.323	2.109	2.3	2.558	2.795	2.976	3.095	3.273	3.322	2.193
01:47:30	2.311	2.593	2.821	2.963	3.1	3.167	3.26	3.311	2.254	2.598	2.871	3.023	3.157	3.202	3.27	3.31	3.253	3.263	3.272	3.27	3.271	3.278	3.26	3.305	3.252	3.261	3.272	3.269	3.261	3.266	3.271	3.304	2.125	2.346	2.522	2.727	2.897	3.02	3.277	3.313	2.111	2.289	2.553	2.779	2.972	3.085	3.269	3.316	2.185
01:50:00	2.298	2.581	2.813	2.954	3.085	3.162	3.261	3.304	2.246	2.586	2.856	3.013	3.145	3.196	3.266	3.308	3.246	3.256	3.258	3.259	3.269	3.277	3.265	3.298	3.249	3.26	3.263	3.272	3.27	3.265	3.271	3.306	2.123	2.331	2.515	2.707	2.886	3.005	3.267	3.312	2.103	2.277	2.532	2.773	2.959	3.079	3.264	3.312	2.177
01:52:30	2.287	2.564	2.797	2.946	3.085	3.153	3.246	3.299	2.237	2.571	2.848	2.999	3.145	3.189	3.268	3.303	3.237	3.257	3.259	3.263	3.268	3.272	3.256	3.303	3.257	3.257	3.265	3.263	3.267	3.257	3.273	3.3	2.118	2.322	2.501	2.692	2.88	3.006	3.274	3.312	2.098	2.273	2.527	2.756	2.945	3.074	3.266	3.311	2.174
01:55:00	2.271	2.558	2.789	2.935	3.079	3.155	3.251	3.293	2.229	2.563	2.837	2.999	3.136	3.189	3.253	3.305	3.233	3.253	3.253	3.254	3.26	3.268	3.261	3.302	3.243	3.258	3.26	3.257	3.26	3.262	3.259	3.316	2.116	2.32	2.491	2.691	2.872	2.994	3.262	3.311	2.101	2.263	2.512	2.754	2.938	3.066	3.267	3.317	2.165
01:57:30	2.265	2.549	2.783	2.923	3.066	3.154	3.249	3.297	2.219	2.547	2.821	2.988	3.133	3.182	3.258	3.288	3.239	3.253	3.243	3.264	3.262	3.26	3.248	3.297	3.24	3.253	3.26	3.267	3.264	3.26	3.255	3.301	2.112	2.311	2.477	2.676	2.855	2.988	3.266	3.303	2.097	2.264	2.501	2.735	2.934	3.069	3.26	3.309	2.156
02:00:00	2.259	2.541	2.773	2.927	3.066	3.152	3.252	3.292	2.214	2.535	2.811	2.989	3.131	3.178	3.254	3.298	3.23	3.249	3.244	3.255	3.249	3.253	3.253	3.304	3.231	3.245	3.251	3.252	3.258	3.254	3.252	3.294	2.111	2.304	2.471	2.668	2.854	2.983	3.265	3.306	2.09	2.256	2.489	2.737	2.926	3.064	3.26	3.306	2.15
02:02:30	2.249	2.531	2.76	2.93	3.057	3.147	3.246	3.292	2.211	2.526	2.803	2.978	3.119	3.169	3.256	3.286	3.232	3.247	3.243	3.249	3.249	3.259	3.242	3.292	3.228	3.236	3.242	3.252	3.258	3.253	3.262	3.298	2.115	2.293	2.461	2.657	2.843	2.971	3.263	3.295	2.085	2.247	2.485	2.716	2.918	3.055	3.259	3.301	2.147
02:05:00	2.237	2.514	2.744	2.908	3.045	3.139	3.233	3.28	2.197	2.52	2.794	2.963	3.104	3.172	3.242	3.288	3.228	3.237	3.242	3.249	3.248	3.259	3.244	3.295	3.232	3.244	3.247	3.249	3.247	3.25	3.251	3.297	2.096	2.288	2.448	2.643	2.829	2.978	3.255	3.301	2.078	2.24	2.476	2.708	2.908	3.05	3.25	3.298	2.141
02:07:30	2.237	2.507	2.735	2.91	3.045	3.138	3.24	3.286	2.196	2.509	2.787	2.967	3.119	3.172	3.254	3.283	3.225	3.243	3.241	3.242	3.243	3.248	3.243	3.284	3.224	3.234	3.248	3.254	3.246	3.251	3.26	3.297	2.094	2.283	2.443	2.64	2.825	2.961	3.256	3.296	2.078	2.233	2.455	2.701	2.903	3.043	3.258	3.298	2.135
02:10:00	2.226	2.502	2.724	2.89	3.04	3.127	3.231	3.28	2.181	2.497	2.779	2.949	3.102	3.158	3.243	3.278	3.217	3.235	3.232	3.242	3.239	3.247	3.231	3.291	3.218	3.231	3.244	3.236	3.24	3.245	3.247	3.287	2.087	2.267	2.433	2.625	2.819	2.95	3.253	3.294	2.068	2.22	2.453	2.684	2.894	3.027	3.245	3.297	2.13
02:12:30	2.214	2.49	2.719	2.883	3.035	3.129	3.232	3.274	2.176	2.489	2.766	2.948	3.102	3.17	3.242	3.284	3.208	3.229	3.234	3.238	3.238	3.244	3.236	3.29	3.221	3.239	3.245	3.245	3.239	3.241	3.244	3.286	2.084	2.263	2.419	2.623	2.805	2.947	3.248	3.285	2.067	2.216	2.445	2.679	2.88	3.031	3.24	3.297	2.127
02:15:00	2.214	2.489	2.71	2.887	3.031	3.12	3.236	3.279	2.176	2.485	2.763	2.939	3.094	3.156	3.239	3.275	3.205	3.229	3.226	3.233	3.239	3.246	3.241	3.284	3.219	3.233	3.244	3.242	3.236	3.245	3.232	3.287	2.083	2.255	2.415	2.607	2.796	2.941	3.235	3.289	2.067	2.217	2.426	2.669	2.874	3.018	3.235	3.292	2.119
02:17:30	2.196	2.472	2.691	2.876	3.017	3.112	3.222	3.275	2.17	2.464	2.747	2.933	3.091	3.149	3.232	3.269	3.203	3.226	3.23	3.235	3.234	3.24	3.233	3.275	3.22	3.227	3.231	3.242	3.232	3.237	3.239	3.283	2.079	2.252	2.404	2.597	2.78	2.935	3.23	3.276	2.064	2.209	2.428	2.657	2.866	3.016	3.236	3.294	2.116
02:20:00	2.192	2.472	2.685	2.866	3.009	3.114	3.226	3.268	2.165	2.455	2.73	2.925	3.084	3.145	3.234	3.27	3.207	3.22	3.226	3.235	3.237	3.239	3.232	3.278	3.208	3.229	3.23	3.24	3.228	3.239	3.233	3.278	2.083	2.241	2.392	2.585	2.778	2.923	3.233	3.282	2.064	2.204	2.421	2.649	2.854	3.01	3.234	3.289	2.113
02:22:30	2.183	2.461	2.681	2.85	3.006	3.104	3.22	3.266	2.166	2.448	2.723	2.917	3.08	3.139	3.222	3.267	3.205	3.221	3.22	3.229	3.229	3.234	3.223	3.272	3.202	3.213	3.223	3.228	3.219	3.241	3.233	3.281	2.077	2.242	2.387	2.582	2.772	2.915	3.231	3.276	2.053	2.199	2.408	2.638	2.855	2.997	3.238	3.276	2.105
02:25:00	2.185	2.454	2.668	2.854	3.006	3.099	3.222	3.268	2.15	2.439	2.721	2.912	3.068	3.139	3.227	3.262	3.192	3.213	3.209	3.231	3.231	3.23	3.235	3.266	3.198	3.212	3.228	3.236	3.224	3.228	3.233	3.267	2.067	2.229	2.378	2.571	2.762	2.908	3.237	3.274	2.06	2.195	2.406	2.639	2.845	2.992	3.231	3.284	2.105
02:27:30	2.171	2.441	2.657	2.844	3.003	3.1	3.218	3.258	2.151	2.423	2.712	2.897	3.069	3.138	3.228	3.264	3.204	3.217	3.215	3.226	3.232	3.232	3.22	3.269	3.197	3.216	3.224	3.224	3.216	3.223	3.23	3.265	2.069	2.228	2.377	2.565	2.753	2.905	3.228	3.27	2.05	2.192	2.401	2.626	2.837	2.988	3.228	3.281	2.101
02:30:00	2.176	2.438	2.658	2.842	3.006	3.108	3.221	3.266	2.147	2.426	2.708	2.901	3.067	3.142	3.22	3.271	3.2	3.212	3.219	3.223	3.225	3.226	3.224	3.272	3.189	3.215	3.219	3.232	3.223	3.222	3.234	3.267	2.06	2.224	2.368	2.557	2.745	2.901	3.23	3.261	2.053	2.19	2.387	2.623	2.827	2.988	3.228	3.279	2.099
02:32:30	2.154	2.422	2.644	2.83	2.984	3.087	3.213	3.263	2.141	2.413	2.698	2.889	3.053	3.128	3.223	3.252	3.179	3.199	3.208	3.223	3.221	3.222	3.215	3.257	3.192	3.21	3.212	3.22	3.213	3.224	3.23	3.266	2.065	2.213	2.363	2.549	2.743	2.896	3.218	3.264	2.046	2.184	2.38	2.601	2.825	2.973	3.214	3.274	2.103
02:35:00	2.149	2.421	2.632	2.818	2.977	3.082	3.2	3.255	2.135	2.405	2.687	2.885	3.048	3.123	3.215	3.257	3.192	3.209	3.209	3.214	3.215	3.219	3.223	3.262	3.192	3.203	3.216	3.216	3.215	3.22	3.221	3.268	2.059	2.208	2.351	2.54	2.737	2.881	3.211	3.262	2.045	2.175	2.375	2.597	2.815	2.969	3.22	3.264	2.088
02:37:30	2.158	2.41	2.625	2.814	2.976	3.08	3.209	3.254	2.124	2.398	2.682	2.873	3.043	3.122	3.212	3.257	3.192	3.203	3.208	3.216	3.218	3.222	3.206	3.26	3.183	3.21	3.217	3.224	3.216	3.215	3.222	3.261	2.055	2.207	2.35	2.525	2.722	2.892	3.22	3.261	2.044	2.175	2.372	2.592	2.803	2.974	3.218	3.269	2.091
02:40:00	2.152	2.413	2.619	2.809	2.979	3.075	3.203	3.252	2.124	2.386	2.671	2.863	3.042	3.117	3.211	3.25	3.183	3.196	3.202	3.215	3.212	3.214	3.199	3.252	3.194	3.194	3.216	3.217	3.207	3.219	3.215	3.259	2.055	2.197	2.341	2.521	2.716	2.871	3.213	3.263	2.044	2.164	2.355	2.581	2.801	2.958	3.213	3.265	2.083
02:42:30	2.14	2.403	2.603	2.815	2.965	3.078	3.199	3.247	2.12	2.381	2.665	2.861	3.028	3.116	3.21	3.244	3.18	3.189	3.205	3.211	3.209	3.211	3.201	3.249	3.186	3.196	3.207	3.222	3.207	3.213	3.215	3.254	2.051	2.193	2.332	2.518	2.706	2.876	3.21	3.252	2.04	2.166	2.352	2.577	2.798	2.948	3.206	3.257	2.079
02:45:00	2.131	2.387	2.599	2.79	2.953	3.066	3.188	3.238	2.118	2.375	2.651	2.853	3.036	3.113	3.21	3.24	3.174	3.19	3.197	3.203	3.207	3.221	3.2	3.256	3.181	3.199	3.203	3.216	3.201	3.215	3.205	3.251	2.051	2.187	2.322	2.505	2.699	2.851	3.207	3.254	2.033	2.156	2.346	2.566	2.787	2.941	3.211	3.251	2.08
02:47:30	2.133	2.387	2.594	2.795	2.953	3.063	3.198	3.249	2.116	2.368	2.646	2.851	3.025	3.106	3.21	3.246	3.171	3.192	3.195	3.202	3.204	3.21	3.198	3.247	3.173	3.19	3.204	3.204	3.195	3.206	3.205	3.254	2.046	2.189	2.321	2.5	2.688	2.85	3.205	3.255	2.033	2.151	2.336	2.56	2.778	2.94	3.213	3.251	2.081
02:50:00	2.13	2.383	2.586	2.785	2.948	3.055	3.197	3.237	2.115	2.362	2.643	2.834	3.01	3.104	3.197	3.239	3.172	3.183	3.19	3.191	3.195	3.21	3.201	3.247	3.17	3.192	3.206	3.199	3.197	3.205	3.198	3.247	2.05	2.174	2.319	2.496	2.686	2.852	3.197	3.251	2.028	2.158	2.331	2.552	2.775	2.938	3.207	3.258	2.077
02:52:30	2.125	2.375	2.577	2.78	2.94	3.061	3.195	3.238	2.108	2.36	2.632	2.837	3.02	3.102	3.204	3.24	3.165	3.18	3.179	3.196	3.19	3.202	3.195	3.249	3.173	3.18	3.196	3.197	3.186	3.199	3.194	3.24	2.043	2.179	2.306	2.487	2.682	2.837	3.194	3.243	2.026	2.149	2.322	2.546	2.762	2.923	3.2	3.249	2.074
02:55:00	2.117	2.363	2.559	2.766	2.931	3.05	3.188	3.238	2.106	2.338	2.624	2.825	3.02	3.095	3.197	3.234	3.167	3.184	3.184	3.199	3.194	3.208	3.2	3.247	3.161	3.176	3.201	3.199	3.195	3.195	3.195	3.247	2.043	2.172	2.302	2.482	2.674	2.833	3.2	3.242	2.027	2.143	2.317	2.542	2.752	2.928	3.197	3.249	2.072
02:57:30	2.121	2.365	2.568	2.769	2.941	3.048	3.193	3.235	2.101	2.349	2.617	2.823	3.001	3.086	3.195	3.233	3.159	3.176	3.182	3.197	3.189	3.193	3.187	3.233	3.161	3.176	3.183	3.192	3.188	3.198	3.195	3.235	2.038	2.167	2.299	2.474	2.662	2.826	3.192	3.236	2.022	2.141	2.315	2.533	2.751	2.919	3.202	3.241	2.066
03:00:00	2.121	2.357	2.566	2.766	2.924	3.045	3.182	3.233	2.099	2.341	2.614	2.82	3.003	3.084	3.195	3.229	3.161	3.169	3.185	3.188	3.184	3.193	3.184	3.229	3.159	3.177	3.19	3.194	3.192	3.192	3.189	3.245	2.035	2.164	2.293	2.467	2.659	2.83	3.196	3.243	2.021	2.143	2.304	2.524	2.748	2.909	3.193	3.249	2.061
03:02:30	2.112	2.346	2.55	2.752	2.914	3.028	3.181	3.23	2.096	2.333	2.596	2.808	3	3.08	3.185	3.232	3.16	3.168	3.171	3.191	3.187	3.195	3.181	3.227	3.152	3.17	3.18	3.188	3.188	3.19	3.185	3.23	2.033	2.16	2.284	2.458	2.652	2.822	3.197	3.23	2.028	2.136	2.306	2.51	2.743	2.908	3.198	3.242	2.067
03:05:00	2.109	2.339	2.546	2.748	2.912	3.034	3.185	3.22	2.092	2.32	2.59	2.801	2.984	3.08	3.184	3.222	3.156	3.166	3.177	3.187	3.193	3.188	3.184	3.239	3.149	3.167	3.17	3.185	3.186	3.182	3.196	3.228	2.033	2.159	2.279	2.451	2.643	2.806	3.185	3.237	2.024	2.138	2.298	2.514	2.734	2.906	3.188	3.235	2.06
03:07:30	2.106	2.336	2.535	2.735	2.903	3.025	3.174	3.22	2.086	2.321	2.592	2.797	2.988	3.08	3.178	3.219	3.142	3.167	3.178	3.182	3.182	3.182	3.184	3.231	3.147	3.167	3.184	3.19	3.18	3.188	3.183	3.221	2.024	2.157	2.274	2.443	2.643	2.804	3.183	3.23	2.021	2.126	2.298	2.504	2.729	2.896	3.179	3.24	2.063
03:10:00	2.097	2.33	2.531	2.728	2.899	3.021	3.174	3.213	2.086	2.313	2.58	2.789	2.976	3.073	3.179	3.216	3.143	3.158	3.167	3.174	3.175	3.182	3.169	3.222	3.143	3.159	3.176	3.178	3.174	3.184	3.17	3.225	2.026	2.152	2.269	2.437	2.636	2.799	3.179	3.226	2.014	2.129	2.282	2.497	2.722	2.891	3.181	3.237	2.047
03:12:30	2.099	2.321	2.522	2.727	2.896	3.013	3.179	3.21	2.086	2.301	2.574	2.779	2.969	3.07	3.18	3.211	3.146	3.165	3.164	3.174	3.183	3.182	3.177	3.227	3.145	3.164	3.165	3.176	3.182	3.178	3.176	3.218	2.022	2.143	2.264	2.427	2.624	2.794	3.18	3.228	2.01	2.116	2.285	2.489	2.717	2.884	3.181	3.227	2.051
03:15:00	2.092	2.317	2.51	2.719	2.893	3.017	3.166	3.211	2.086	2.302	2.568	2.779	2.975	3.064	3.169	3.215	3.141	3.161	3.17	3.169	3.167	3.178	3.175	3.22	3.141	3.154	3.165	3.173	3.164	3.173	3.179	3.222	2.021	2.146	2.264	2.43	2.608	2.783	3.176	3.219	2.008	2.119	2.282	2.489	2.712	2.883	3.179	3.231	2.057
03:17:30	2.093	2.326	2.516	2.714	2.894	3.014	3.169	3.213	2.089	2.309	2.564	2.772	2.961	3.062	3.17	3.204	3.138	3.154	3.161	3.169	3.166	3.173	3.17	3.22	3.132	3.154	3.16	3.169	3.166	3.173	3.172	3.212	2.025	2.133	2.261	2.421	2.613	2.778	3.171	3.217	2.012	2.114	2.276	2.475	2.71	2.88	3.174	3.221	2.054
03:20:00	2.087	2.313	2.5	2.701	2.886	3.006	3.153	3.203	2.073	2.291	2.551	2.767	2.958	3.053	3.168	3.199	3.124	3.152	3.158	3.168	3.166	3.175	3.161	3.222	3.135	3.144	3.162	3.174	3.164	3.176	3.173	3.211	2.02	2.134	2.256	2.411	2.605	2.778	3.169	3.219	2.011	2.111	2.271	2.477	2.696	2.867	3.176	3.22	2.05
03:22:30	2.089	2.313	2.501	2.703	2.882	3.009	3.168	3.208	2.072	2.291	2.558	2.757	2.956	3.06	3.169	3.206	3.127	3.146	3.159	3.164	3.171	3.167	3.165	3.218	3.134	3.148	3.16	3.167	3.164	3.173	3.169	3.213	2.018	2.135	2.243	2.415	2.6	2.771	3.173	3.217	2.009	2.113	2.266	2.473	2.694	2.867	3.169	3.223	2.044
03:25:00	2.083	2.307	2.49	2.698	2.866	2.992	3.16	3.196	2.074	2.281	2.55	2.755	2.949	3.054	3.157	3.199	3.129	3.139	3.161	3.167	3.153	3.166	3.163	3.211	3.125	3.145	3.152	3.161	3.166	3.162	3.167	3.208	2.017	2.133	2.241	2.406	2.593	2.767	3.169	3.209	2.007	2.108	2.264	2.457	2.683	2.857	3.166	3.218	2.042
03:27:30	2.077	2.292	2.488	2.687	2.867	2.998	3.146	3.195	2.072	2.279	2.529	2.743	2.943	3.04	3.159	3.194	3.129	3.142	3.148	3.158	3.152	3.163	3.164	3.203	3.121	3.146	3.147	3.173	3.156	3.161	3.163	3.205	2.017	2.129	2.24	2.408	2.586	2.755	3.168	3.215	2.012	2.112	2.257	2.455	2.683	2.851	3.163	3.21	2.042
03:30:00	2.087	2.3	2.484	2.696	2.866	2.995	3.16	3.205	2.075	2.276	2.532	2.742	2.948	3.039	3.153	3.201	3.119	3.134	3.153	3.148	3.162	3.159	3.159	3.21	3.127	3.137	3.145	3.153	3.151	3.158	3.16	3.202	2.017	2.124	2.238	2.396	2.579	2.758	3.158	3.204	2.002	2.109	2.251	2.45	2.677	2.854	3.161	3.214	2.041
03:32:30	2.082	2.29	2.476	2.691	2.866	2.99	3.147	3.194	2.074	2.275	2.532	2.744	2.942	3.043	3.161	3.201	3.126	3.147	3.151	3.156	3.15	3.148	3.153	3.209	3.118	3.143	3.158	3.157	3.151	3.154	3.162	3.207	2.011	2.125	2.241	2.398	2.575	2.754	3.158	3.199	2.011	2.109	2.247	2.442	2.669	2.858	3.158	3.213	2.041
03:35:00	2.069	2.283	2.465	2.687	2.857	2.976	3.145	3.188	2.065	2.262	2.517	2.732	2.932	3.031	3.149	3.192	3.118	3.137	3.135	3.155	3.147	3.152	3.149	3.201	3.107	3.118	3.146	3.151	3.143	3.15	3.152	3.208	2.013	2.121	2.23	2.382	2.574	2.747	3.151	3.206	2.002	2.104	2.252	2.436	2.672	2.846	3.157	3.21	2.043
03:37:30	2.073	2.281	2.469	2.68	2.856	2.985	3.145	3.201	2.067	2.267	2.515	2.734	2.93	3.033	3.163	3.189	3.116	3.135	3.136	3.146	3.147	3.151	3.151	3.202	3.122	3.132	3.143	3.141	3.146	3.152	3.153	3.196	2.02	2.113	2.222	2.385	2.567	2.741	3.161	3.202	1.997	2.101	2.241	2.432	2.661	2.833	3.156	3.211	2.037
03:40:00	2.071	2.275	2.454	2.659	2.837	2.967	3.143	3.189	2.061	2.257	2.504	2.728	2.921	3.03	3.147	3.183	3.106	3.126	3.129	3.14	3.139	3.143	3.144	3.19	3.118	3.117	3.143	3.147	3.144	3.145	3.142	3.197	2.004	2.114	2.226	2.38	2.553	2.735	3.151	3.195	1.998	2.097	2.236	2.431	2.656	2.835	3.156	3.21	2.034
03:42:30	2.067	2.275	2.451	2.651	2.833	2.976	3.136	3.178	2.057	2.252	2.507	2.72	2.918	3.023	3.147	3.177	3.103	3.123	3.132	3.14	3.143	3.151	3.148	3.2	3.1	3.117	3.137	3.146	3.141	3.139	3.142	3.197	2.006	2.112	2.218	2.368	2.545	2.726	3.153	3.191	1.999	2.096	2.236	2.425	2.654	2.828	3.155	3.202	2.033
03:45:00	2.066	2.267	2.45	2.655	2.837	2.966	3.14	3.18	2.058	2.253	2.496	2.712	2.919	3.021	3.149	3.18	3.099	3.125	3.137	3.14	3.147	3.145	3.15	3.199	3.106	3.123	3.138	3.145	3.136	3.146	3.152	3.194	2.008	2.113	2.211	2.366	2.548	2.724	3.142	3.184	1.998	2.091	2.228	2.423	2.649	2.822	3.144	3.208	2.023
03:47:30	2.059	2.267	2.436	2.646	2.831	2.961	3.133	3.181	2.054	2.255	2.495	2.71	2.916	3.022	3.148	3.177	3.11	3.116	3.132	3.142	3.138	3.143	3.145	3.186	3.102	3.125	3.125	3.143	3.143	3.14	3.145	3.194	2.01	2.111	2.219	2.369	2.552	2.727	3.145	3.19	1.995	2.088	2.226	2.41	2.64	2.824	3.142	3.194	2.027
03:50:00	2.064	2.266	2.445	2.649	2.832	2.972	3.133	3.18	2.057	2.241	2.49	2.709	2.907	3.016	3.136	3.186	3.106	3.128	3.137	3.145	3.137	3.138	3.14	3.187	3.094	3.111	3.134	3.143	3.135	3.131	3.153	3.191	2.008	2.104	2.215	2.359	2.541	2.717	3.147	3.189	1.998	2.089	2.229	2.402	2.637	2.804	3.146	3.2	2.028
03:52:30	2.061	2.253	2.428	2.634	2.822	2.95	3.126	3.168	2.049	2.241	2.487	2.696	2.906	3.003	3.139	3.172	3.097	3.119	3.125	3.134	3.131	3.127	3.143	3.181	3.099	3.109	3.129	3.129	3.124	3.131	3.134	3.186	2.006	2.11	2.212	2.358	2.538	2.711	3.142	3.192	1.996	2.09	2.227	2.408	2.636	2.811	3.136	3.192	2.031
03:55:00	2.055	2.252	2.427	2.63	2.815	2.949	3.126	3.172	2.05	2.239	2.481	2.699	2.898	3.002	3.132	3.178	3.094	3.113	3.113	3.133	3.129	3.128	3.129	3.184	3.091	3.11	3.125	3.124	3.129	3.129	3.131	3.187	1.998	2.103	2.198	2.347	2.525	2.701	3.135	3.178	1.999	2.089	2.218	2.398	2.621	2.806	3.133	3.184	2.031
03:57:30	2.052	2.247	2.419	2.631	2.814	2.943	3.121	3.17	2.043	2.236	2.473	2.682	2.899	3.002	3.132	3.171	3.084	3.115	3.111	3.124	3.122	3.119	3.133	3.175	3.081	3.107	3.126	3.132	3.127	3.126	3.132	3.175	1.999	2.102	2.2	2.339	2.528	2.701	3.136	3.183	1.993	2.083	2.212	2.396	2.624	2.801	3.132	3.185	2.024
04:00:00	2.052	2.251	2.419	2.621	2.812	2.938	3.122	3.162	2.05	2.23	2.466	2.681	2.9	3.003	3.127	3.177	3.09	3.103	3.11	3.125	3.13	3.125	3.123	3.177	3.08	3.107	3.108	3.125	3.125	3.119	3.134	3.188	1.994	2.095	2.206	2.341	2.515	2.699	3.129	3.178	1.985	2.078	2.209	2.391	2.618	2.793	3.135	3.184	2.026
04:02:30	2.048	2.243	2.401	2.611	2.805	2.933	3.116	3.165	2.05	2.225	2.467	2.674	2.892	2.996	3.12	3.164	3.083	3.102	3.105	3.115	3.118	3.122	3.117	3.173	3.08	3.099	3.122	3.13	3.119	3.117	3.128	3.169	1.996	2.096	2.191	2.335	2.52	2.696	3.13	3.178	1.994	2.08	2.206	2.392	2.613	2.791	3.132	3.179	2.024
04:05:00	2.047	2.245	2.41	2.619	2.802	2.941	3.117	3.153	2.05	2.223	2.463	2.674	2.886	2.992	3.123	3.167	3.085	3.097	3.113	3.117	3.125	3.115	3.123	3.176	3.077	3.1	3.113	3.121	3.115	3.114	3.131	3.177	1.998	2.093	2.197	2.332	2.502	2.687	3.122	3.183	1.984	2.081	2.204	2.383	2.608	2.788	3.13	3.177	2.023
04:07:30	2.048	2.24	2.412	2.613	2.795	2.933	3.111	3.16	2.043	2.222	2.458	2.668	2.883	2.989	3.121	3.17	3.076	3.101	3.104	3.112	3.121	3.116	3.115	3.166	3.073	3.092	3.107	3.112	3.113	3.119	3.128	3.173	2.001	2.091	2.19	2.329	2.509	2.683	3.126	3.168	1.988	2.075	2.204	2.374	2.599	2.783	3.13	3.179	2.02
04:10:00	2.046	2.232	2.396	2.607	2.789	2.932	3.105	3.152	2.047	2.215	2.454	2.663	2.877	2.989	3.115	3.165	3.081	3.102	3.1	3.117	3.113	3.115	3.117	3.164	3.075	3.095	3.11	3.113	3.117	3.121	3.12	3.172	1.997	2.089	2.194	2.331	2.504	2.68	3.128	3.172	1.984	2.077	2.202	2.373	2.593	2.779	3.121	3.179	2.014
04:12:30	2.045	2.231	2.4	2.606	2.786	2.921	3.099	3.155	2.044	2.218	2.451	2.665	2.88	2.979	3.115	3.16	3.071	3.102	3.099	3.111	3.116	3.107	3.125	3.173	3.071	3.092	3.106	3.103	3.112	3.113	3.117	3.17	1.993	2.087	2.178	2.331	2.497	2.68	3.121	3.17	1.984	2.076	2.197	2.377	2.601	2.772	3.116	3.177	2.017
04:15:00	2.048	2.229	2.4	2.593	2.784	2.92	3.105	3.148	2.032	2.217	2.443	2.651	2.867	2.981	3.12	3.155	3.073	3.092	3.107	3.113	3.111	3.118	3.109	3.17	3.069	3.083	3.1	3.108	3.102	3.112	3.112	3.169	1.992	2.087	2.178	2.321	2.492	2.669	3.115	3.161	1.986	2.074	2.197	2.374	2.592	2.77	3.123	3.175	2.013
04:17:30	2.037	2.221	2.386	2.588	2.781	2.917	3.099	3.15	2.031	2.204	2.437	2.658	2.869	2.973	3.118	3.145	3.066	3.086	3.099	3.102	3.108	3.107	3.104	3.163	3.073	3.084	3.107	3.109	3.109	3.105	3.115	3.165	1.988	2.085	2.18	2.317	2.49	2.664	3.105	3.164	1.981	2.074	2.192	2.366	2.585	2.77	3.114	3.164	2.008
04:20:00	2.031	2.219	2.379	2.58	2.775	2.922	3.097	3.148	2.029	2.202	2.431	2.645	2.854	2.978	3.108	3.152	3.059	3.08	3.099	3.103	3.096	3.106	3.104	3.16	3.063	3.085	3.098	3.098	3.1	3.104	3.109	3.158	1.99	2.085	2.182	2.308	2.485	2.659	3.113	3.162	1.983	2.068	2.189	2.36	2.582	2.759	3.118	3.168	2.02
04:22:30	2.042	2.22	2.385	2.579	2.767	2.915	3.1	3.153	2.035	2.199	2.425	2.647	2.86	2.964	3.111	3.153	3.057	3.083	3.1	3.102	3.098	3.106	3.104	3.159	3.062	3.086	3.098	3.105	3.105	3.11	3.105	3.166	1.997	2.088	2.176	2.314	2.481	2.662	3.117	3.162	1.982	2.075	2.186	2.354	2.58	2.761	3.115	3.164	2.015
04:25:00	2.04	2.212	2.376	2.575	2.762	2.908	3.089	3.138	2.035	2.2	2.419	2.634	2.851	2.969	3.101	3.149	3.054	3.084	3.093	3.096	3.096	3.099	3.101	3.158	3.059	3.076	3.096	3.104	3.099	3.103	3.101	3.154	1.99	2.08	2.173	2.314	2.482	2.659	3.11	3.153	1.98	2.068	2.196	2.351	2.577	2.761	3.112	3.165	2.017
04:27:30	2.047	2.217	2.374	2.574	2.773	2.913	3.1	3.15	2.036	2.199	2.428	2.632	2.846	2.962	3.104	3.146	3.052	3.082	3.083	3.093	3.104	3.097	3.107	3.148	3.052	3.075	3.094	3.099	3.098	3.099	3.097	3.16	1.991	2.08	2.167	2.31	2.478	2.652	3.113	3.161	1.98	2.064	2.187	2.351	2.572	2.758	3.101	3.16	2.007
04:30:00	2.039	2.208	2.367	2.57	2.763	2.902	3.093	3.14	2.036	2.195	2.426	2.632	2.849	2.965	3.095	3.141	3.057	3.079	3.091	3.089	3.099	3.101	3.092	3.153	3.059	3.08	3.084	3.094	3.096	3.1	3.106	3.156	1.988	2.083	2.164	2.303	2.465	2.645	3.106	3.159	1.975	2.058	2.183	2.341	2.568	2.746	3.099	3.163	2.009
04:32:30	2.033	2.213	2.363	2.573	2.762	2.901	3.093	3.14	2.027	2.188	2.415	2.625	2.843	2.959	3.098	3.134	3.053	3.072	3.083	3.086	3.087	3.09	3.103	3.153	3.053	3.073	3.09	3.095	3.086	3.101	3.098	3.151	1.985	2.08	2.172	2.302	2.471	2.646	3.101	3.148	1.98	2.065	2.181	2.347	2.561	2.757	3.109	3.155	2.008
04:35:00	2.033	2.209	2.363	2.559	2.749	2.893	3.088	3.134	2.029	2.196	2.416	2.617	2.837	2.947	3.095	3.14	3.041	3.082	3.074	3.082	3.093	3.09	3.093	3.156	3.045	3.062	3.079	3.092	3.097	3.087	3.099	3.151	1.981	2.076	2.165	2.292	2.463	2.637	3.098	3.151	1.978	2.071	2.178	2.336	2.556	2.738	3.098	3.155	2.007
04:37:30	2.029	2.196	2.353	2.551	2.745	2.889	3.081	3.131	2.027	2.188	2.409	2.614	2.834	2.95	3.091	3.131	3.054	3.061	3.072	3.082	3.089	3.087	3.09	3.137	3.038	3.06	3.082	3.085	3.088	3.092	3.094	3.146	1.982	2.078	2.163	2.29	2.454	2.628	3.101	3.146	1.974	2.061	2.169	2.337	2.549	2.734	3.091	3.148	2
04:40:00	2.031	2.202	2.348	2.557	2.75	2.89	3.084	3.125	2.03	2.191	2.406	2.611	2.83	2.948	3.094	3.126	3.041	3.071	3.07	3.071	3.08	3.088	3.081	3.142	3.041	3.074	3.079	3.084	3.091	3.091	3.096	3.147	1.982	2.076	2.159	2.288	2.456	2.623	3.101	3.145	1.975	2.062	2.17	2.336	2.548	2.737	3.099	3.15	1.995
04:42:30	2.027	2.193	2.346	2.551	2.736	2.883	3.071	3.133	2.026	2.184	2.396	2.605	2.831	2.947	3.091	3.126	3.041	3.064	3.067	3.081	3.091	3.078	3.081	3.138	3.045	3.065	3.072	3.082	3.082	3.089	3.095	3.139	1.984	2.072	2.156	2.286	2.449	2.626	3.092	3.145	1.978	2.05	2.171	2.325	2.549	2.721	3.09	3.149	2.002
04:45:00	2.026	2.19	2.345	2.544	2.74	2.877	3.088	3.131	2.021	2.176	2.397	2.603	2.818	2.944	3.084	3.127	3.038	3.065	3.072	3.08	3.08	3.081	3.087	3.149	3.028	3.058	3.068	3.083	3.084	3.079	3.083	3.141	1.98	2.07	2.16	2.282	2.446	2.616	3.083	3.142	1.974	2.055	2.167	2.325	2.541	2.724	3.09	3.14	1.994
04:47:30	2.031	2.19	2.343	2.543	2.727	2.877	3.074	3.131	2.023	2.176	2.389	2.602	2.82	2.935	3.085	3.118	3.038	3.06	3.071	3.078	3.077	3.084	3.094	3.139	3.031	3.057	3.072	3.069	3.078	3.088	3.084	3.133	1.972	2.07	2.154	2.272	2.453	2.616	3.084	3.136	1.971	2.05	2.169	2.324	2.54	2.714	3.089	3.135	2.001
04:50:00	2.025	2.184	2.333	2.532	2.728	2.874	3.067	3.119	2.02	2.176	2.385	2.598	2.819	2.934	3.076	3.122	3.026	3.054	3.064	3.073	3.078	3.075	3.079	3.128	3.02	3.054	3.066	3.065	3.073	3.072	3.079	3.138	1.974	2.067	2.157	2.279	2.442	2.608	3.084	3.139	1.969	2.05	2.159	2.318	2.532	2.719	3.083	3.138	2.001
04:52:30	2.032	2.186	2.329	2.532	2.723	2.871	3.067	3.119	2.02	2.164	2.376	2.593	2.81	2.927	3.08	3.123	3.029	3.057	3.061	3.072	3.079	3.071	3.081	3.129	3.029	3.05	3.07	3.071	3.069	3.075	3.081	3.127	1.981	2.069	2.149	2.275	2.435	2.611	3.092	3.136	1.968	2.057	2.161	2.317	2.531	2.713	3.084	3.138	2.003
04:55:00	2.02	2.185	2.333	2.535	2.724	2.87	3.065	3.113	2.017	2.168	2.383	2.585	2.803	2.924	3.079	3.123	3.024	3.051	3.065	3.064	3.074	3.074	3.064	3.136	3.031	3.042	3.064	3.074	3.068	3.073	3.074	3.125	1.97	2.067	2.151	2.271	2.435	2.61	3.081	3.132	1.97	2.052	2.156	2.316	2.53	2.709	3.081	3.14	2.005
04:57:30	2.018	2.184	2.329	2.522	2.719	2.87	3.065	3.112	2.015	2.17	2.379	2.58	2.808	2.924	3.075	3.111	3.021	3.054	3.058	3.068	3.068	3.074	3.073	3.13	3.02	3.048	3.07	3.072	3.078	3.066	3.08	3.13	1.984	2.061	2.146	2.265	2.429	2.599	3.076	3.135	1.969	2.054	2.155	2.316	2.527	2.706	3.079	3.142	1.989
05:00:00	2.026	2.176	2.332	2.52	2.714	2.86	3.063	3.118	2.019	2.161	2.374	2.581	2.801	2.916	3.069	3.125	3.023	3.039	3.061	3.064	3.067	3.065	3.074	3.128	3.016	3.041	3.059	3.066	3.064	3.065	3.078	3.133	1.976	2.061	2.147	2.266	2.421	2.6	3.073	3.128	1.968	2.046	2.16	2.308	2.52	2.706	3.078	3.127	1.997
05:02:30	2.018	2.181	2.327	2.517	2.703	2.862	3.06	3.121	2.019	2.172	2.373	2.582	2.8	2.928	3.072	3.122	3.02	3.049	3.055	3.066	3.069	3.065	3.066	3.124	3.017	3.038	3.06	3.06	3.074	3.071	3.074	3.129	1.978	2.067	2.142	2.269	2.424	2.595	3.076	3.132	1.966	2.041	2.153	2.309	2.514	2.702	3.082	3.136	1.996
05:05:00	2.019	2.175	2.32	2.52	2.709	2.857	3.056	3.112	2.019	2.17	2.367	2.576	2.803	2.919	3.072	3.112	3.009	3.046	3.054	3.061	3.065	3.066	3.066	3.125	3.019	3.043	3.064	3.066	3.064	3.075	3.071	3.133	1.976	2.066	2.143	2.269	2.424	2.597	3.078	3.125	1.966	2.048	2.157	2.301	2.517	2.701	3.069	3.131	1.993
05:07:30	2.015	2.17	2.316	2.509	2.705	2.854	3.055	3.103	2.014	2.165	2.359	2.566	2.791	2.911	3.068	3.114	3.019	3.038	3.052	3.063	3.067	3.067	3.059	3.119	3.007	3.028	3.056	3.059	3.058	3.06	3.06	3.122	1.971	2.056	2.137	2.258	2.418	2.593	3.062	3.125	1.967	2.05	2.158	2.301	2.504	2.69	3.074	3.128	1.996
05:10:00	2.02	2.179	2.316	2.507	2.704	2.85	3.058	3.108	2.016	2.164	2.362	2.57	2.79	2.908	3.064	3.111	3.01	3.039	3.052	3.055	3.061	3.059	3.065	3.129	3.003	3.029	3.05	3.046	3.065	3.055	3.066	3.122	1.978	2.056	2.138	2.259	2.416	2.587	3.073	3.12	1.961	2.043	2.15	2.296	2.506	2.693	3.065	3.128	1.993
05:12:30	2.016	2.174	2.311	2.502	2.699	2.842	3.044	3.101	2.015	2.151	2.356	2.562	2.788	2.913	3.061	3.113	3.015	3.036	3.046	3.06	3.057	3.056	3.065	3.119	3.003	3.024	3.056	3.061	3.053	3.061	3.07	3.12	1.971	2.054	2.142	2.25	2.414	2.588	3.062	3.125	1.964	2.039	2.147	2.299	2.505	2.687	3.07	3.132	1.993
05:15:00	2.016	2.163	2.31	2.504	2.696	2.839	3.051	3.099	2.012	2.158	2.36	2.56	2.784	2.906	3.061	3.108	3.009	3.032	3.041	3.048	3.057	3.055	3.055	3.123	3.006	3.033	3.052	3.054	3.042	3.055	3.073	3.118	1.976	2.053	2.137	2.255	2.41	2.585	3.071	3.118	1.965	2.042	2.144	2.293	2.5	2.676	3.064	3.121	1.992
05:17:30	2.013	2.165	2.31	2.497	2.69	2.841	3.044	3.095	2.008	2.156	2.348	2.554	2.785	2.9	3.055	3.101	3.001	3.022	3.03	3.051	3.057	3.052	3.052	3.114	3	3.021	3.038	3.05	3.053	3.052	3.052	3.116	1.972	2.058	2.132	2.248	2.406	2.572	3.058	3.12	1.957	2.039	2.143	2.288	2.494	2.677	3.066	3.12	1.993
05:20:00	2.013	2.163	2.305	2.489	2.684	2.83	3.046	3.1	2.008	2.154	2.346	2.553	2.784	2.903	3.05	3.108	3.002	3.028	3.039	3.045	3.047	3.053	3.047	3.111	2.998	3.022	3.04	3.044	3.055	3.052	3.055	3.112	1.967	2.051	2.134	2.246	2.398	2.571	3.066	3.111	1.96	2.034	2.148	2.282	2.497	2.676	3.064	3.118	1.986
05:22:30	2.008	2.158	2.294	2.481	2.674	2.831	3.029	3.09	2.008	2.149	2.347	2.544	2.771	2.899	3.052	3.102	2.992	3.023	3.031	3.048	3.046	3.056	3.048	3.107	2.997	3.02	3.042	3.044	3.052	3.043	3.059	3.116	1.964	2.052	2.134	2.248	2.403	2.572	3.057	3.116	1.958	2.035	2.143	2.283	2.493	2.675	3.056	3.118	1.987
05:25:00	2.008	2.158	2.291	2.486	2.674	2.825	3.042	3.101	2.006	2.149	2.338	2.549	2.772	2.891	3.048	3.1	2.994	3.021	3.034	3.05	3.055	3.056	3.047	3.108	2.993	3.02	3.038	3.041	3.042	3.046	3.055	3.106	1.973	2.052	2.13	2.245	2.395	2.571	3.059	3.117	1.963	2.044	2.137	2.285	2.486	2.669	3.064	3.112	1.989
05:27:30	2.011	2.161	2.295	2.478	2.682	2.834	3.033	3.089	2.006	2.144	2.34	2.546	2.773	2.887	3.052	3.1	2.995	3.024	3.028	3.04	3.041	3.047	3.048	3.108	2.989	3.01	3.035	3.044	3.038	3.045	3.056	3.108	1.974	2.05	2.133	2.239	2.394	2.572	3.056	3.107	1.962	2.036	2.141	2.289	2.484	2.662	3.061	3.114	1.996
05:30:00	2.017	2.16	2.295	2.482	2.672	2.829	3.04	3.092	2.003	2.149	2.338	2.541	2.77	2.887	3.049	3.095	2.986	3.025	3.039	3.044	3.047	3.045	3.045	3.111	2.996	3.018	3.03	3.042	3.053	3.05	3.05	3.111	1.965	2.045	2.119	2.237	2.393	2.567	3.056	3.103	1.968	2.035	2.135	2.282	2.483	2.662	3.05	3.112	1.984
05:32:30	2.007	2.157	2.293	2.479	2.673	2.82	3.038	3.091	2.008	2.148	2.336	2.525	2.762	2.894	3.045	3.087	2.992	3.022	3.03	3.041	3.041	3.039	3.043	3.106	2.985	3.015	3.03	3.031	3.037	3.037	3.039	3.096	1.97	2.044	2.12	2.236	2.394	2.559	3.056	3.104	1.959	2.035	2.135	2.27	2.481	2.667	3.052	3.115	1.984
05:35:00	2.002	2.151	2.283	2.47	2.668	2.815	3.03	3.085	1.999	2.138	2.336	2.533	2.752	2.879	3.035	3.087	2.993	3.013	3.022	3.038	3.039	3.043	3.043	3.107	2.979	3.015	3.031	3.045	3.035	3.044	3.048	3.108	1.965	2.047	2.12	2.231	2.388	2.562	3.041	3.101	1.961	2.032	2.139	2.275	2.476	2.657	3.05	3.108	1.982
05:37:30	2.004	2.153	2.286	2.473	2.669	2.821	3.027	3.089	1.997	2.137	2.324	2.53	2.754	2.88	3.039	3.09	2.981	3.012	3.021	3.032	3.031	3.042	3.032	3.094	2.979	3.013	3.03	3.036	3.042	3.036	3.049	3.105	1.961	2.043	2.129	2.228	2.384	2.544	3.045	3.1	1.961	2.033	2.127	2.278	2.474	2.65	3.045	3.108	1.984
05:40:00	2.002	2.147	2.274	2.454	2.661	2.806	3.018	3.077	2.001	2.132	2.328	2.526	2.748	2.874	3.041	3.087	2.987	3.012	3.021	3.031	3.034	3.036	3.038	3.097	2.975	3.004	3.027	3.028	3.029	3.042	3.042	3.091	1.964	2.049	2.126	2.226	2.381	2.547	3.044	3.096	1.961	2.036	2.13	2.263	2.467	2.648	3.045	3.109	1.986
05:42:30	2.008	2.157	2.28	2.47	2.663	2.811	3.036	3.088	2.005	2.143	2.328	2.518	2.754	2.879	3.041	3.095	2.982	3.013	3.024	3.038	3.04	3.025	3.041	3.102	2.977	3.01	3.025	3.031	3.031	3.032	3.035	3.098	1.969	2.048	2.123	2.226	2.381	2.544	3.039	3.104	1.96	2.037	2.127	2.272	2.468	2.651	3.043	3.108	1.985
05:45:00	1.998	2.136	2.272	2.463	2.652	2.804	3.017	3.072	2.001	2.132	2.322	2.519	2.749	2.875	3.036	3.084	2.979	3.002	3.013	3.027	3.027	3.029	3.034	3.088	2.967	2.997	3.014	3.025	3.028	3.025	3.03	3.091	1.963	2.046	2.118	2.225	2.373	2.541	3.039	3.09	1.957	2.034	2.123	2.264	2.457	2.642	3.034	3.104	1.979
05:47:30	2.004	2.143	2.276	2.459	2.662	2.803	3.024	3.082	2.001	2.138	2.317	2.521	2.746	2.87	3.036	3.085	2.984	3.006	3.015	3.024	3.041	3.033	3.036	3.089	2.973	2.995	3.024	3.023	3.03	3.033	3.036	3.098	1.967	2.042	2.117	2.226	2.372	2.538	3.037	3.092	1.959	2.032	2.135	2.268	2.461	2.646	3.04	3.104	1.983
05:50:00	1.995	2.143	2.271	2.46	2.649	2.795	3.017	3.078	2	2.131	2.315	2.517	2.742	2.86	3.026	3.076	2.971	2.996	3.014	3.016	3.022	3.023	3.028	3.089	2.965	2.992	3.009	3.018	3.02	3.029	3.033	3.084	1.957	2.039	2.109	2.224	2.369	2.534	3.033	3.09	1.958	2.031	2.118	2.258	2.454	2.64	3.031	3.093	1.981
05:52:30	2	2.136	2.263	2.449	2.645	2.795	3.011	3.065	2.004	2.13	2.311	2.506	2.731	2.862	3.021	3.076	2.97	2.992	3.015	3.019	3.022	3.031	3.024	3.094	2.964	3.001	3.006	3.015	3.023	3.02	3.022	3.086	1.964	2.038	2.118	2.221	2.367	2.529	3.026	3.087	1.955	2.032	2.125	2.259	2.452	2.645	3.034	3.093	1.977
05:55:00	2.002	2.132	2.27	2.445	2.64	2.794	3.016	3.076	2.005	2.133	2.314	2.509	2.733	2.862	3.032	3.073	2.966	2.991	3.015	3.019	3.019	3.024	3.018	3.09	2.96	2.992	3.009	3.026	3.02	3.029	3.031	3.09	1.954	2.036	2.116	2.218	2.368	2.528	3.029	3.08	1.954	2.026	2.125	2.259	2.447	2.637	3.022	3.104	1.978
05:57:30	1.993	2.133	2.263	2.439	2.636	2.787	3.008	3.069	1.993	2.123	2.31	2.505	2.727	2.856	3.022	3.065	2.965	2.988	3.009	3.016	3.023	3.021	3.021	3.083	2.97	2.991	3.01	3.015	3.014	3.021	3.026	3.096	1.96	2.043	2.111	2.218	2.359	2.522	3.03	3.088	1.954	2.025	2.116	2.253	2.446	2.627	3.034	3.085	1.977
06:00:00	1.991	2.135	2.254	2.45	2.636	2.782	3.013	3.071	1.996	2.128	2.306	2.499	2.731	2.858	3.023	3.082	2.961	3.001	3.015	3.016	3.019	3.026	3.02	3.084	2.971	2.993	3.003	3.007	3.014	3.021	3.025	3.079	1.959	2.036	2.108	2.214	2.365	2.527	3.03	3.077	1.959	2.026	2.123	2.257	2.44	2.631	3.031	3.09	1.977
06:02:30	1.999	2.133	2.265	2.439	2.626	2.782	3.006	3.065	1.992	2.129	2.301	2.499	2.718	2.848	3.015	3.064	2.961	2.989	3.004	3.009	3.017	3.013	3.01	3.08	2.958	2.982	3.001	3.014	3.019	3.014	3.027	3.072	1.957	2.037	2.102	2.212	2.351	2.523	3.023	3.075	1.947	2.019	2.116	2.249	2.439	2.622	3.03	3.086	1.978
06:05:00	1.997	2.138	2.257	2.439	2.636	2.78	3.012	3.064	1.992	2.127	2.294	2.493	2.718	2.851	3.012	3.076	2.958	2.991	2.989	3.004	3.01	3.016	3.024	3.082	2.959	2.987	3.009	3.013	3.013	3.012	3.02	3.087	1.963	2.036	2.105	2.214	2.348	2.518	3.028	3.078	1.956	2.027	2.115	2.254	2.436	2.614	3.02	3.088	1.975
06:07:30	1.999	2.135	2.255	2.439	2.625	2.786	3.006	3.071	1.989	2.119	2.295	2.494	2.713	2.851	3.013	3.065	2.958	2.988	2.996	3	3.013	3.019	3.013	3.077	2.948	2.979	3.004	3.005	3.008	3.011	3.023	3.089	1.963	2.03	2.11	2.206	2.351	2.513	3.018	3.078	1.954	2.02	2.108	2.246	2.436	2.618	3.021	3.085	1.977
06:10:00	1.996	2.129	2.256	2.439	2.623	2.781	3.006	3.065	1.989	2.123	2.292	2.488	2.712	2.852	3.009	3.063	2.951	2.983	2.993	3.007	3.009	3.011	3.01	3.08	2.947	2.985	3.002	3.014	3.013	3.011	3.018	3.081	1.959	2.026	2.105	2.212	2.346	2.51	3.018	3.08	1.949	2.021	2.113	2.243	2.436	2.614	3.017	3.08	1.982
06:12:30	1.995	2.126	2.247	2.434	2.627	2.776	2.994	3.055	1.989	2.123	2.296	2.488	2.71	2.843	3.013	3.063	2.953	2.979	2.991	3.004	3.003	3.014	3.016	3.07	2.947	2.982	2.996	3.011	3.013	3.007	3.016	3.081	1.952	2.034	2.106	2.194	2.347	2.516	3.013	3.073	1.955	2.023	2.111	2.24	2.428	2.614	3.017	3.079	1.979
06:15:00	1.996	2.127	2.248	2.429	2.616	2.778	2.999	3.06	1.991	2.115	2.282	2.482	2.705	2.841	3.011	3.071	2.951	2.98	2.997	2.997	3.003	3.005	3.011	3.071	2.938	2.978	2.997	3.001	3.001	3.003	3.009	3.082	1.959	2.033	2.101	2.204	2.345	2.503	3.016	3.073	1.95	2.023	2.115	2.237	2.432	2.607	3.017	3.075	1.975
06:17:30	1.997	2.128	2.249	2.425	2.62	2.776	2.996	3.052	1.988	2.123	2.289	2.48	2.709	2.839	3.007	3.06	2.948	2.977	2.987	3.002	3.01	3.001	3.007	3.068	2.946	2.972	2.989	2.993	3	3	3.015	3.078	1.952	2.031	2.105	2.203	2.343	2.501	3.013	3.075	1.95	2.015	2.115	2.231	2.424	2.6	3.011	3.07	1.971
06:20:00	1.99	2.127	2.248	2.422	2.61	2.766	2.995	3.059	1.991	2.115	2.29	2.469	2.708	2.828	3	3.055	2.949	2.97	2.981	2.997	3.006	3.007	3.002	3.065	2.946	2.977	2.992	3.001	3.001	3.003	3.015	3.071	1.955	2.029	2.101	2.2	2.339	2.504	3.014	3.068	1.947	2.018	2.105	2.237	2.426	2.602	3.012	3.081	1.974
06:22:30	1.988	2.12	2.243	2.424	2.617	2.769	2.994	3.055	1.989	2.116	2.283	2.479	2.7	2.826	3.004	3.051	2.937	2.97	2.985	2.995	3	3.002	2.998	3.066	2.942	2.966	2.989	2.998	3.003	2.998	3.009	3.071	1.955	2.031	2.104	2.202	2.341	2.502	3.008	3.074	1.946	2.013	2.107	2.241	2.419	2.595	3.012	3.077	1.976
06:25:00	1.988	2.125	2.241	2.421	2.609	2.762	2.996	3.06	1.991	2.115	2.286	2.476	2.703	2.831	2.996	3.056	2.938	2.98	2.983	3	2.995	3.005	2.992	3.065	2.93	2.964	2.984	2.99	2.999	2.997	3.006	3.071	1.95	2.03	2.099	2.199	2.338	2.497	3.008	3.07	1.949	2.019	2.109	2.234	2.417	2.595	3.008	3.083	1.97
06:27:30	1.993	2.127	2.235	2.419	2.604	2.76	2.988	3.055	1.981	2.113	2.277	2.475	2.697	2.831	3.001	3.056	2.931	2.967	2.973	2.997	2.994	3.003	2.995	3.067	2.937	2.967	2.984	2.992	2.996	3.003	3	3.076	1.956	2.029	2.102	2.194	2.332	2.495	3.002	3.071	1.949	2.015	2.115	2.227	2.421	2.59	3.007	3.077	1.971
06:30:00	1.984	2.124	2.238	2.421	2.598	2.765	2.991	3.053	1.987	2.117	2.277	2.465	2.691	2.818	3	3.046	2.932	2.965	2.966	2.99	2.997	2.997	2.991	3.068	2.925	2.962	2.978	2.991	2.991	2.995	3	3.072	1.955	2.032	2.099	2.199	2.329	2.494	3	3.071	1.946	2.011	2.115	2.23	2.422	2.591	3.006	3.073	1.971
06:32:30	1.983	2.118	2.232	2.413	2.594	2.748	2.98	3.036	1.986	2.109	2.278	2.47	2.686	2.819	2.993	3.04	2.928	2.961	2.977	2.981	2.987	2.99	2.995	3.056	2.937	2.971	2.987	2.995	3	2.993	3.004	3.062	1.956	2.03	2.094	2.193	2.325	2.494	3.005	3.06	1.948	2.016	2.107	2.228	2.417	2.592	3.002	3.076	1.971
06:35:00	1.978	2.12	2.235	2.408	2.595	2.758	2.986	3.052	1.986	2.113	2.273	2.472	2.687	2.817	2.994	3.049	2.931	2.956	2.976	2.982	2.985	2.994	2.991	3.061	2.932	2.963	2.984	2.984	2.987	2.996	2.999	3.067	1.95	2.023	2.09	2.19	2.328	2.491	3.002	3.065	1.948	2.014	2.105	2.229	2.409	2.588	3.001	3.066	1.968
06:37:30	1.988	2.115	2.231	2.408	2.587	2.749	2.984	3.038	1.982	2.108	2.27	2.458	2.688	2.818	2.994	3.041	2.934	2.961	2.979	2.984	2.992	2.985	2.988	3.051	2.927	2.949	2.973	2.98	2.982	2.985	2.997	3.059	1.955	2.027	2.093	2.192	2.32	2.487	2.993	3.065	1.949	2.021	2.099	2.225	2.408	2.587	3.001	3.062	1.968
06:40:00	1.979	2.112	2.22	2.388	2.584	2.745	2.972	3.042	1.983	2.101	2.266	2.457	2.688	2.812	2.985	3.044	2.919	2.957	2.966	2.982	2.982	2.985	2.982	3.056	2.925	2.957	2.971	2.983	2.982	2.98	2.989	3.053	1.948	2.026	2.089	2.194	2.325	2.479	2.994	3.06	1.945	2.013	2.101	2.227	2.411	2.582	2.994	3.064	1.969
06:42:30	1.985	2.109	2.225	2.396	2.589	2.752	2.98	3.04	1.982	2.103	2.268	2.454	2.683	2.814	2.981	3.041	2.926	2.956	2.974	2.973	2.976	2.983	2.987	3.053	2.916	2.948	2.971	2.975	2.983	2.985	2.989	3.054	1.956	2.02	2.092	2.186	2.318	2.48	2.99	3.053	1.943	2.012	2.103	2.225	2.402	2.585	2.997	3.062	1.963
06:45:00	1.985	2.117	2.233	2.404	2.593	2.738	2.972	3.049	1.985	2.106	2.27	2.454	2.679	2.812	2.991	3.05	2.926	2.952	2.966	2.986	2.978	2.986	2.984	3.052	2.922	2.955	2.971	2.975	2.989	2.99	2.991	3.067	1.947	2.018	2.089	2.19	2.315	2.476	2.989	3.056	1.95	2.013	2.097	2.226	2.4	2.583	2.988	3.056	1.966
06:47:30	1.981	2.109	2.223	2.386	2.576	2.738	2.97	3.034	1.982	2.104	2.259	2.448	2.668	2.796	2.974	3.033	2.923	2.946	2.966	2.974	2.981	2.983	2.987	3.049	2.905	2.939	2.967	2.969	2.979	2.976	2.986	3.05	1.956	2.025	2.09	2.184	2.317	2.473	2.985	3.05	1.947	2.012	2.1	2.217	2.395	2.573	2.987	3.057	1.97
06:50:00	1.981	2.111	2.221	2.398	2.575	2.734	2.972	3.039	1.982	2.102	2.264	2.445	2.671	2.805	2.99	3.035	2.914	2.949	2.958	2.973	2.976	2.98	2.981	3.053	2.923	2.949	2.973	2.979	2.981	2.99	2.992	3.051	1.95	2.023	2.092	2.183	2.316	2.473	2.985	3.052	1.946	2.009	2.099	2.221	2.398	2.575	2.993	3.06	1.967
06:52:30	1.977	2.102	2.219	2.389	2.582	2.732	2.965	3.031	1.973	2.108	2.258	2.443	2.668	2.794	2.982	3.035	2.923	2.956	2.965	2.968	2.975	2.976	2.98	3.044	2.909	2.941	2.957	2.969	2.98	2.98	2.983	3.053	1.949	2.02	2.093	2.179	2.315	2.463	2.991	3.053	1.948	2.007	2.095	2.219	2.396	2.569	2.988	3.062	1.96
06:55:00	1.98	2.11	2.224	2.381	2.576	2.728	2.96	3.027	1.981	2.102	2.261	2.447	2.672	2.798	2.981	3.038	2.909	2.942	2.958	2.973	2.976	2.986	2.977	3.048	2.916	2.943	2.965	2.973	2.982	2.972	2.988	3.048	1.947	2.019	2.084	2.181	2.313	2.469	2.983	3.047	1.947	2.014	2.092	2.215	2.39	2.569	2.979	3.055	1.962
06:57:30	1.988	2.097	2.216	2.381	2.571	2.727	2.956	3.025	1.983	2.1	2.251	2.434	2.669	2.798	2.979	3.039	2.918	2.944	2.955	2.968	2.979	2.975	2.977	3.054	2.905	2.948	2.97	2.972	2.973	2.97	2.98	3.052	1.948	2.025	2.084	2.182	2.31	2.467	2.983	3.049	1.946	2.01	2.093	2.216	2.389	2.567	2.991	3.047	1.972
07:00:00	1.977	2.103	2.215	2.378	2.57	2.737	2.958	3.021	1.976	2.101	2.252	2.434	2.653	2.796	2.975	3.031	2.907	2.944	2.951	2.962	2.979	2.975	2.97	3.048	2.904	2.935	2.953	2.963	2.968	2.977	2.977	3.043	1.949	2.015	2.087	2.176	2.306	2.463	2.978	3.043	1.945	2.01	2.09	2.211	2.384	2.563	2.981	3.046	1.965
07:02:30	1.986	2.117	2.219	2.386	2.568	2.734	2.969	3.035	1.98	2.089	2.25	2.436	2.663	2.796	2.975	3.029	2.902	2.939	2.957	2.965	2.969	2.98	2.972	3.045	2.9	2.934	2.95	2.966	2.966	2.976	2.978	3.048	1.946	2.017	2.085	2.177	2.304	2.459	2.977	3.047	1.945	2.009	2.089	2.212	2.388	2.564	2.974	3.049	1.968
07:05:00	1.979	2.098	2.21	2.375	2.564	2.718	2.967	3.03	1.979	2.092	2.252	2.428	2.654	2.789	2.966	3.032	2.906	2.937	2.953	2.968	2.967	2.97	2.96	3.036	2.891	2.932	2.957	2.96	2.967	2.972	2.97	3.03	1.949	2.015	2.081	2.176	2.302	2.455	2.977	3.036	1.94	2.008	2.093	2.212	2.386	2.561	2.973	3.051	1.962
07:07:30	1.979	2.102	2.208	2.372	2.559	2.72	2.952	3.026	1.98	2.097	2.249	2.429	2.655	2.785	2.974	3.025	2.904	2.94	2.947	2.957	2.964	2.97	2.968	3.046	2.897	2.931	2.951	2.961	2.969	2.962	2.964	3.038	1.945	2.014	2.086	2.174	2.299	2.459	2.981	3.038	1.94	2.007	2.09	2.197	2.377	2.557	2.973	3.047	1.96
07:10:00	1.977	2.096	2.211	2.373	2.564	2.722	2.953	3.024	1.975	2.091	2.25	2.428	2.646	2.779	2.958	3.019	2.901	2.931	2.95	2.96	2.963	2.954	2.966	3.033	2.899	2.934	2.953	2.951	2.964	2.963	2.969	3.037	1.944	2.011	2.086	2.167	2.294	2.45	2.966	3.036	1.943	2.001	2.086	2.204	2.375	2.557	2.97	3.039	1.965
07:12:30	1.973	2.099	2.207	2.374	2.551	2.709	2.948	3.021	1.98	2.09	2.249	2.429	2.647	2.781	2.959	3.025	2.9	2.942	2.955	2.956	2.962	2.967	2.968	3.039	2.893	2.928	2.949	2.953	2.967	2.968	2.974	3.044	1.947	2.011	2.076	2.167	2.297	2.451	2.969	3.038	1.941	2.006	2.088	2.198	2.379	2.557	2.972	3.038	1.964
07:15:00	1.979	2.108	2.202	2.376	2.555	2.708	2.956	3.011	1.976	2.089	2.24	2.428	2.643	2.78	2.966	3.024	2.891	2.926	2.937	2.949	2.959	2.961	2.957	3.031	2.889	2.92	2.942	2.953	2.965	2.967	2.965	3.027	1.951	2.013	2.078	2.167	2.299	2.457	2.968	3.038	1.933	2.006	2.086	2.204	2.38	2.544	2.975	3.037	1.958
07:17:30	1.982	2.106	2.21	2.373	2.556	2.715	2.95	3.017	1.974	2.093	2.248	2.42	2.644	2.776	2.964	3.023	2.898	2.924	2.947	2.967	2.967	2.963	2.969	3.037	2.898	2.921	2.952	2.959	2.959	2.961	2.972	3.041	1.944	2.014	2.076	2.171	2.296	2.45	2.967	3.036	1.937	2.002	2.094	2.203	2.374	2.548	2.964	3.037	1.961
07:20:00	1.968	2.095	2.203	2.362	2.545	2.715	2.945	3.016	1.974	2.095	2.244	2.421	2.648	2.781	2.972	3.014	2.897	2.927	2.939	2.962	2.954	2.957	2.964	3.032	2.884	2.924	2.943	2.95	2.96	2.958	2.964	3.031	1.947	2.016	2.083	2.168	2.288	2.441	2.969	3.027	1.939	2.001	2.081	2.197	2.371	2.546	2.965	3.041	1.956
07:22:30	1.981	2.093	2.198	2.362	2.547	2.703	2.942	3.012	1.975	2.086	2.239	2.421	2.641	2.775	2.962	3.024	2.889	2.93	2.94	2.946	2.955	2.955	2.953	3.024	2.879	2.923	2.941	2.951	2.958	2.957	2.96	3.03	1.947	2.013	2.079	2.169	2.29	2.447	2.966	3.027	1.931	2.001	2.088	2.203	2.376	2.543	2.967	3.038	1.961
07:25:00	1.975	2.095	2.206	2.363	2.55	2.7	2.945	3.009	1.975	2.087	2.242	2.41	2.635	2.765	2.954	3.021	2.887	2.916	2.934	2.952	2.954	2.956	2.954	3.027	2.884	2.917	2.936	2.953	2.953	2.963	2.963	3.034	1.943	2.007	2.079	2.16	2.288	2.443	2.961	3.025	1.938	2.002	2.086	2.194	2.372	2.547	2.964	3.032	1.961
07:27:30	1.979	2.094	2.198	2.36	2.549	2.701	2.937	3.009	1.971	2.086	2.239	2.414	2.635	2.769	2.955	3.009	2.891	2.922	2.933	2.947	2.954	2.956	2.96	3.034	2.873	2.914	2.934	2.944	2.945	2.953	2.953	3.025	1.945	2.01	2.075	2.163	2.29	2.441	2.959	3.023	1.939	1.996	2.087	2.198	2.366	2.54	2.96	3.028	1.956
07:30:00	1.974	2.094	2.196	2.354	2.538	2.694	2.939	3.011	1.975	2.084	2.237	2.407	2.629	2.768	2.952	3.012	2.882	2.917	2.938	2.941	2.953	2.948	2.951	3.025	2.873	2.911	2.93	2.941	2.951	2.949	2.956	3.025	1.942	2.011	2.076	2.161	2.289	2.438	2.959	3.026	1.933	2	2.08	2.194	2.363	2.539	2.961	3.027	1.955
07:32:30	1.972	2.095	2.191	2.358	2.538	2.697	2.941	3.001	1.97	2.085	2.232	2.406	2.636	2.761	2.947	3.011	2.88	2.915	2.932	2.947	2.942	2.947	2.946	3.016	2.873	2.912	2.931	2.943	2.948	2.944	2.948	3.034	1.944	2.006	2.076	2.166	2.283	2.434	2.958	3.016	1.939	2.001	2.086	2.191	2.362	2.533	2.962	3.027	1.96
07:35:00	1.973	2.091	2.193	2.346	2.535	2.694	2.94	3.008	1.97	2.089	2.239	2.409	2.622	2.76	2.95	3.01	2.887	2.918	2.926	2.949	2.945	2.947	2.954	3.024	2.875	2.904	2.926	2.932	2.95	2.942	2.949	3.021	1.94	2.01	2.074	2.165	2.282	2.434	2.955	3.025	1.94	1.998	2.079	2.199	2.365	2.536	2.959	3.024	1.955
07:37:30	1.971	2.091	2.189	2.35	2.535	2.699	2.939	3.011	1.972	2.085	2.224	2.403	2.624	2.762	2.943	3.008	2.879	2.91	2.929	2.938	2.945	2.942	2.942	3.024	2.872	2.911	2.93	2.941	2.946	2.949	2.951	3.021	1.945	2.015	2.07	2.159	2.281	2.425	2.963	3.018	1.934	2.001	2.08	2.188	2.364	2.526	2.954	3.027	1.962
07:40:00	1.974	2.089	2.197	2.351	2.525	2.695	2.929	3.008	1.974	2.084	2.227	2.402	2.622	2.759	2.944	3.009	2.884	2.915	2.922	2.94	2.942	2.949	2.944	3.015	2.864	2.904	2.927	2.934	2.939	2.943	2.95	3.013	1.945	2.006	2.074	2.162	2.278	2.434	2.953	3.02	1.938	2.003	2.081	2.192	2.36	2.527	2.953	3.024	1.959
07:42:30	1.97	2.083	2.185	2.343	2.524	2.68	2.929	2.992	1.974	2.079	2.232	2.398	2.617	2.756	2.94	3.006	2.872	2.903	2.922	2.942	2.939	2.939	2.937	3.018	2.868	2.909	2.933	2.942	2.947	2.948	2.951	3.019	1.94	2.009	2.075	2.155	2.281	2.43	2.951	3.014	1.945	2.003	2.078	2.19	2.353	2.534	2.955	3.033	1.953
07:45:00	1.973	2.091	2.19	2.342	2.526	2.684	2.93	2.994	1.974	2.086	2.226	2.402	2.617	2.757	2.936	3.006	2.882	2.906	2.921	2.932	2.938	2.947	2.945	3.014	2.869	2.9	2.924	2.936	2.935	2.94	2.944	3.022	1.945	2.008	2.072	2.165	2.277	2.43	2.954	3.019	1.93	1.997	2.079	2.187	2.352	2.512	2.939	3.023	1.954
07:47:30	1.975	2.084	2.185	2.343	2.527	2.681	2.92	2.993	1.975	2.078	2.225	2.39	2.614	2.753	2.937	3.004	2.873	2.907	2.921	2.93	2.94	2.941	2.934	3.005	2.859	2.905	2.926	2.935	2.941	2.936	2.947	3.02	1.939	2.007	2.077	2.151	2.283	2.426	2.948	3.015	1.933	2.002	2.083	2.187	2.355	2.53	2.948	3.021	1.96
07:50:00	1.971	2.084	2.183	2.344	2.521	2.677	2.919	2.998	1.965	2.083	2.225	2.397	2.618	2.757	2.934	3.003	2.868	2.904	2.914	2.929	2.94	2.935	2.938	3.015	2.861	2.896	2.917	2.923	2.937	2.928	2.938	3.014	1.937	2.011	2.072	2.153	2.273	2.425	2.951	3	1.937	1.999	2.076	2.184	2.351	2.521	2.95	3.02	1.957
07:52:30	1.967	2.083	2.186	2.338	2.521	2.685	2.92	2.996	1.964	2.076	2.224	2.393	2.616	2.749	2.936	3.005	2.864	2.905	2.919	2.934	2.939	2.935	2.921	3.014	2.861	2.9	2.918	2.934	2.939	2.945	2.942	3.016	1.94	2.006	2.068	2.156	2.272	2.422	2.95	3.013	1.94	1.992	2.077	2.18	2.346	2.521	2.95	3.016	1.955
07:55:00	1.968	2.08	2.175	2.334	2.511	2.672	2.917	2.998	1.966	2.077	2.225	2.386	2.617	2.74	2.942	2.993	2.874	2.901	2.909	2.926	2.931	2.937	2.939	3.009	2.856	2.894	2.921	2.928	2.937	2.929	2.938	3.008	1.941	2.006	2.074	2.155	2.275	2.42	2.938	3.01	1.938	1.993	2.078	2.179	2.347	2.52	2.94	3.009	1.961
07:57:30	1.973	2.084	2.182	2.335	2.513	2.666	2.919	2.994	1.968	2.079	2.224	2.39	2.607	2.746	2.935	3.002	2.857	2.898	2.913	2.928	2.939	2.93	2.934	3.006	2.858	2.901	2.926	2.927	2.934	2.936	2.937	3.011	1.941	2.008	2.067	2.153	2.265	2.419	2.937	3.011	1.931	1.999	2.08	2.184	2.346	2.52	2.944	3.013	1.957
08:00:00	1.975	2.086	2.189	2.335	2.52	2.676	2.919	2.998	1.972	2.077	2.223	2.393	2.613	2.741	2.936	2.999	2.864	2.893	2.912	2.928	2.927	2.932	2.93	3.003	2.855	2.896	2.916	2.917	2.931	2.927	2.93	3.008	1.94	2	2.067	2.153	2.265	2.414	2.936	3.005	1.929	1.991	2.077	2.184	2.338	2.515	2.945	3.016	1.948
[truncated: 32 more columns]

## Sheet: Figure 3C
Figure 3C	FRET discharge reactions with Ub~Ube2W
Read 1:485/20,528/20		30uM	15uM	7.5uM	3.8uM	1.9uM	1uM	0.5uM	0uM	30uM	15uM	7.5uM	3.8uM	1.9uM	1uM	0.5uM	0uM	30uM	15uM	7.5uM	3.8uM	1.9uM	1uM	0.5uM	0uM	30uM	15uM	7.5uM	3.8uM	1.9uM	1uM	0.5uM	0uM	30uM	15uM	7.5uM	3.8uM	1.9uM	1uM	0.5uM	0uM	30uM	15uM	7.5uM	3.8uM	1.9uM	1uM	0.5uM	0uM
Time	T° Read 1:485/20,528/20	G17 - R1-WT-1	G18	G19	G20	G21	G22	G23	G24	H17 - R1-WT-2	H18	H19	H20	H21	H22	H23	H24	I17 - R1-I77R-1	I18	I19	I20	I21	I22	I23	I24	J17 - R1-I77R-2	J18	J19	J20	J21	J22	J23	J24	K17 - R2-WT-1	K18	K19	K20	K21	K22	K23	K24	L17 - R2-WT-2	L18	L19	L20	L21	L22	L23	L24
00:00:00	23.9	21545	22064	22003	21822	21509	22098	20476	21864	22314	22335	21944	22181	21876	22148	22325	21896	21501	20033	21327	19722	21255	19636	20923	19824	20537	20168	21443	19323	20943	19221	21159	19933	21726	22163	21718	21736	21641	21827	21559	21468	22160	22501	22159	21856	21986	22139	21860	22122
00:02:30	23.9	21573	22028	21431	21590	21001	21716	20237	21561	22268	22393	21970	21785	21985	21745	22249	21724	21200	19825	21302	19639	21195	19739	20927	19845	20650	20542	21252	19732	20954	19481	21177	20040	21973	22189	21803	21787	21760	21862	21591	21381	22395	22587	22324	21930	21957	22179	21944	22020
00:05:00	23.9	21837	22299	21737	21830	21213	21905	20461	21702	22503	22686	22152	21985	22155	21880	22407	21877	21333	20047	21480	19808	21386	19975	21101	20051	20847	20737	21405	19906	21109	19720	21321	20201	22201	22439	22027	21940	21888	22019	21746	21548	22595	22781	22478	22083	22095	22342	22049	22152
00:07:30	23.9	21999	22455	21920	21963	21340	22006	20611	21847	22630	22829	22316	22119	22265	21972	22523	21967	21467	20251	21616	19966	21526	20099	21207	20220	21005	20884	21522	20074	21196	19858	21425	20327	22376	22571	22201	22064	22008	22108	21850	21629	22758	22941	22636	22245	22229	22460	22138	22235
00:10:00	23.9	22104	22581	22053	22068	21435	22116	20746	21924	22749	22987	22400	22206	22346	22057	22572	22033	21565	20391	21667	20083	21604	20227	21270	20342	21133	21003	21620	20204	21274	19976	21508	20401	22514	22651	22325	22131	22086	22197	21911	21722	22853	23063	22694	22327	22253	22502	22163	22292
00:12:30	23.9	22179	22649	22132	22149	21502	22194	20843	22004	22855	23049	22505	22300	22420	22122	22664	22131	21697	20527	21745	20210	21671	20342	21381	20466	21267	21135	21698	20299	21365	20079	21568	20517	22609	22734	22444	22186	22168	22250	22002	21801	22955	23207	22793	22399	22327	22575	22229	22373
00:15:00	23.9	22301	22772	22213	22245	21566	22295	20946	22152	22993	23181	22580	22386	22504	22197	22763	22215	21754	20677	21814	20342	21710	20467	21439	20597	21396	21223	21727	20380	21418	20203	21634	20635	22716	22824	22550	22274	22228	22304	22051	21857	23062	23281	22838	22462	22371	22618	22298	22414
00:17:30	24	22459	22966	22369	22384	21681	22420	21090	22317	23107	23292	22714	22483	22567	22304	22864	22371	21860	20876	21902	20481	21796	20616	21521	20739	21532	21365	21838	20499	21518	20308	21718	20736	22853	22952	22649	22346	22310	22365	22130	21937	23178	23390	22934	22539	22470	22709	22393	22504
00:20:00	24	22618	23090	22450	22486	21762	22529	21198	22425	23217	23407	22806	22563	22627	22380	22950	22440	21965	20997	21946	20571	21858	20716	21577	20851	21687	21448	21900	20590	21557	20376	21793	20790	22924	23053	22723	22430	22355	22418	22191	21996	23270	23469	22996	22619	22539	22747	22452	22595
00:22:30	24	22808	23253	22551	22585	21855	22626	21315	22556	23325	23579	22895	22636	22714	22473	23032	22540	22085	21085	22017	20691	21925	20826	21655	20953	21826	21571	21962	20694	21600	20449	21850	20874	23053	23153	22834	22532	22408	22468	22260	22089	23399	23583	23092	22694	22601	22781	22547	22683
00:25:00	24.1	22974	23386	22701	22701	21934	22732	21437	22659	23437	23710	22989	22704	22787	22535	23108	22649	22240	21171	22069	20802	21987	20935	21715	21044	21944	21679	21994	20773	21602	20492	21885	20944	23149	23216	22923	22610	22478	22521	22319	22166	23502	23643	23128	22756	22650	22836	22613	22734
00:27:30	24.1	23130	23470	22814	22764	22003	22801	21522	22774	23531	23826	23133	22768	22846	22619	23164	22800	22441	21256	22135	20904	22033	21030	21794	21117	22125	21797	22089	20881	21686	20575	21943	21045	23258	23324	23018	22706	22533	22565	22388	22257	23580	23739	23213	22825	22738	22918	22675	22815
00:30:00	24.1	23299	23573	22931	22851	22115	22899	21643	22883	23584	23902	23194	22835	22911	22684	23199	22925	22596	21370	22228	20991	22114	21138	21917	21256	22256	21872	22109	20959	21720	20619	21990	21106	23361	23393	23089	22770	22610	22606	22446	22343	23598	23778	23275	22892	22777	22955	22714	22863
00:32:30	24.2	23397	23651	23074	22944	22215	22945	21734	22996	23635	24041	23287	22896	23012	22743	23293	23024	22737	21469	22306	21086	22195	21246	21982	21342	22363	21989	22182	21035	21778	20692	22045	21190	23465	23475	23147	22841	22665	22662	22516	22433	23635	23869	23359	22974	22840	23028	22811	22930
00:35:00	24.2	23536	23735	23209	23049	22337	23035	21870	23083	23705	24129	23379	23004	23090	22839	23335	23147	22879	21599	22404	21175	22299	21362	22118	21478	22491	22097	22278	21101	21861	20753	22106	21237	23610	23587	23227	22924	22745	22743	22594	22503	23643	23946	23475	23042	22904	23118	22914	23004
00:37:30	24.2	23573	23771	23248	23079	22412	23054	21943	23057	23695	24151	23406	23087	23151	22866	23347	23208	22932	21637	22468	21223	22356	21390	22191	21535	22548	22148	22319	21122	21917	20787	22125	21299	23690	23636	23259	22969	22791	22778	22611	22541	23629	23975	23530	23072	22994	23153	22933	23020
00:40:00	24.3	23631	23760	23364	23097	22553	23086	22031	23071	23716	24179	23511	23169	23238	22965	23389	23300	22993	21761	22560	21319	22472	21492	22284	21654	22675	22256	22396	21196	22008	20859	22228	21365	23778	23757	23339	23031	22848	22847	22713	22638	23664	24045	23653	23174	23073	23223	23051	23106
00:42:30	24.3	23663	23795	23477	23124	22657	23117	22131	23058	23715	24161	23577	23263	23301	23035	23347	23338	23001	21808	22634	21338	22538	21522	22348	21725	22702	22312	22451	21253	22059	20916	22248	21424	23818	23797	23412	23079	22888	22899	22774	22672	23597	24073	23714	23237	23167	23278	23084	23130
00:45:00	24.3	23682	23803	23597	23144	22751	23142	22248	23058	23695	24168	23659	23356	23382	23137	23380	23361	23028	21883	22721	21404	22608	21592	22428	21792	22746	22400	22517	21316	22137	20965	22299	21495	23835	23847	23480	23131	22978	22968	22827	22721	23625	24108	23749	23341	23238	23343	23160	23218
00:47:30	24.4	23698	23792	23671	23161	22850	23150	22369	23038	23670	24180	23750	23400	23453	23187	23354	23383	23016	21953	22792	21445	22686	21642	22482	21888	22757	22459	22584	21358	22239	21006	22365	21536	23819	23881	23550	23215	23058	23056	22929	22792	23590	24093	23768	23422	23282	23402	23176	23197
00:50:00	24.4	23703	23804	23746	23149	22966	23138	22472	23040	23704	24205	23790	23457	23554	23303	23369	23365	23030	22024	22858	21528	22754	21682	22561	21996	22778	22550	22648	21420	22305	21093	22432	21633	23844	23898	23669	23238	23143	23145	23014	22867	23605	24102	23818	23500	23359	23456	23203	23202
00:52:30	24.4	23704	23805	23766	23128	23045	23145	22597	23021	23685	24202	23865	23495	23628	23358	23349	23337	22994	22106	22942	21597	22829	21767	22628	22059	22781	22606	22732	21459	22358	21165	22465	21673	23857	23936	23724	23284	23253	23217	23066	22882	23624	24128	23805	23573	23409	23506	23252	23223
00:55:00	24.5	23669	23800	23769	23133	23099	23094	22689	22969	23701	24197	23864	23511	23660	23408	23343	23339	23012	22149	22994	21644	22884	21796	22672	22148	22797	22673	22758	21499	22421	21208	22473	21750	23847	23925	23789	23343	23296	23295	23110	22942	23611	24115	23811	23599	23446	23521	23254	23217
00:57:30	24.5	23697	23817	23810	23165	23167	23128	22784	22988	23702	24205	23916	23549	23695	23483	23348	23347	23013	22244	23045	21728	22959	21848	22759	22208	22767	22768	22818	21555	22474	21288	22538	21825	23840	23923	23869	23418	23378	23372	23186	22996	23586	24136	23837	23646	23491	23575	23268	23213
01:00:00	24.5	23709	23848	23811	23157	23195	23130	22861	23012	23704	24203	23950	23537	23722	23548	23348	23340	22986	22308	23114	21751	23044	21903	22847	22311	22788	22861	22875	21618	22540	21373	22562	21918	23842	23925	23920	23471	23436	23416	23257	23040	23620	24159	23840	23660	23526	23553	23295	23212
01:02:30	24.6	23664	23780	23768	23114	23175	23086	22880	22964	23701	24180	23918	23508	23721	23576	23330	23290	22977	22346	23110	21817	23073	21947	22891	22309	22749	22933	22846	21657	22556	21371	22539	21971	23825	23879	23933	23451	23414	23423	23230	23055	23603	24104	23827	23678	23504	23559	23261	23177
01:05:00	24.6	23662	23806	23772	23141	23199	23061	22920	22935	23691	24189	23926	23528	23711	23613	23331	23288	22979	22442	23147	21880	23150	22000	22977	22383	22749	23020	22878	21712	22585	21413	22557	22037	23840	23908	23962	23532	23476	23464	23304	23081	23596	24154	23816	23709	23506	23566	23244	23185
01:07:30	24.6	23638	23741	23717	23095	23138	23034	22853	22896	23696	24157	23909	23486	23681	23575	23296	23244	22982	22482	23120	21919	23171	22037	23051	22409	22730	23061	22869	21778	22568	21458	22522	22069	23803	23911	23964	23522	23483	23464	23289	23092	23576	24106	23798	23691	23504	23535	23242	23153
01:10:00	24.6	23656	23771	23725	23115	23157	23047	22886	22916	23668	24189	23918	23493	23690	23590	23293	23266	22980	22567	23179	22000	23203	22128	23077	22548	22739	23105	22890	21823	22568	21517	22535	22082	23794	23904	23957	23547	23477	23488	23265	23105	23582	24099	23827	23700	23498	23576	23250	23159
01:12:30	24.7	23647	23782	23764	23114	23145	23066	22866	22927	23694	24201	23932	23532	23722	23605	23334	23271	22964	22631	23142	22103	23250	22142	23143	22679	22725	23181	22881	21965	22564	21579	22525	22119	23806	23916	23989	23567	23516	23483	23295	23094	23589	24127	23807	23695	23501	23553	23257	23163
01:15:00	24.7	23630	23775	23735	23099	23133	23039	22876	22885	23683	24172	23901	23519	23702	23592	23303	23272	22957	22655	23124	22184	23265	22230	23133	22724	22723	23169	22839	21997	22552	21621	22505	22090	23807	23896	23988	23566	23500	23490	23268	23110	23552	24106	23786	23681	23487	23523	23254	23165
01:17:30	24.7	23656	23804	23744	23105	23137	23065	22862	22933	23679	24189	23934	23524	23727	23601	23322	23258	22953	22681	23169	22249	23285	22327	23215	22818	22747	23196	22892	22124	22574	21710	22544	22151	23817	23934	24004	23602	23498	23503	23305	23143	23599	24134	23815	23704	23532	23558	23249	23179
01:20:00	24.8	23665	23805	23760	23109	23151	23055	22875	22885	23634	24157	23914	23512	23705	23570	23288	23245	22951	22684	23121	22336	23261	22363	23205	22797	22714	23173	22864	22165	22551	21789	22498	22106	23803	23893	23982	23559	23493	23491	23280	23109	23571	24089	23825	23712	23490	23533	23240	23143
01:22:30	24.8	23651	23800	23754	23091	23137	23035	22850	22880	23686	24193	23936	23539	23711	23595	23307	23223	22961	22683	23145	22411	23268	22466	23211	22826	22717	23174	22859	22267	22565	21895	22519	22131	23799	23906	23986	23617	23508	23489	23291	23094	23587	24122	23810	23695	23506	23557	23240	23139
01:25:00	24.8	23620	23771	23722	23080	23112	23037	22831	22862	23664	24168	23907	23499	23680	23570	23269	23218	22937	22675	23100	22433	23252	22504	23212	22796	22673	23142	22840	22338	22556	21981	22510	22115	23779	23906	23983	23604	23488	23493	23281	23087	23557	24077	23791	23701	23499	23539	23229	23119
01:27:30	24.8	23634	23772	23746	23086	23120	23021	22831	22867	23670	24184	23903	23518	23717	23569	23288	23227	22935	22694	23108	22467	23253	22549	23208	22822	22708	23130	22836	22357	22563	22051	22511	22102	23785	23914	23974	23587	23481	23478	23281	23098	23594	24103	23826	23711	23509	23547	23242	23127
01:30:00	24.8	23618	23758	23735	23058	23102	23025	22833	22874	23663	24167	23893	23505	23689	23548	23268	23220	22939	22674	23092	22437	23229	22574	23173	22779	22697	23120	22821	22397	22532	22100	22508	22082	23758	23887	23956	23602	23489	23464	23261	23064	23551	24105	23786	23717	23500	23534	23230	23107
01:32:30	24.9	23586	23756	23709	23084	23112	23006	22812	22821	23655	24179	23917	23501	23699	23562	23272	23199	22934	22691	23108	22468	23261	22595	23166	22776	22687	23127	22845	22412	22528	22136	22486	22080	23773	23875	23986	23606	23469	23480	23256	23064	23565	24120	23829	23710	23511	23536	23230	23123
01:35:00	24.9	23609	23752	23738	23084	23106	23025	22822	22837	23641	24169	23901	23507	23690	23570	23272	23176	22929	22702	23099	22469	23246	22622	23201	22793	22688	23130	22816	22414	22515	22132	22500	22084	23759	23897	23967	23614	23459	23496	23250	23078	23559	24103	23796	23691	23503	23571	23242	23094
01:37:30	24.9	23597	23766	23707	23056	23084	22998	22804	22813	23625	24154	23914	23482	23691	23541	23279	23160	22913	22653	23086	22432	23222	22615	23166	22791	22689	23091	22807	22403	22528	22176	22468	22072	23747	23875	23965	23594	23453	23476	23242	23048	23562	24083	23808	23681	23501	23536	23241	23113
01:40:00	24.9	23574	23733	23733	23049	23101	23001	22791	22826	23647	24175	23898	23515	23691	23575	23272	23186	22904	22663	23121	22447	23239	22615	23174	22778	22669	23120	22842	22415	22546	22157	22488	22093	23772	23882	23987	23610	23460	23500	23244	23064	23573	24085	23815	23709	23517	23528	23233	23095
01:42:30	25	23594	23741	23727	23065	23096	22972	22795	22815	23614	24169	23892	23521	23677	23549	23264	23171	22939	22693	23094	22471	23247	22615	23177	22808	22667	23111	22840	22414	22508	22191	22500	22074	23741	23883	23979	23609	23478	23486	23247	23042	23554	24122	23824	23705	23520	23557	23255	23099
01:45:00	25	23584	23733	23695	23048	23072	23000	22778	22808	23614	24146	23900	23502	23659	23530	23243	23135	22916	22635	23088	22426	23196	22592	23156	22760	22662	23085	22815	22394	22511	22140	22470	22055	23713	23868	23956	23587	23462	23470	23215	23055	23540	24075	23784	23704	23511	23540	23223	23092
01:47:30	25	23580	23753	23711	23047	23092	22987	22759	22792	23593	24116	23899	23490	23647	23547	23250	23145	22911	22659	23072	22429	23210	22576	23150	22754	22636	23085	22818	22368	22518	22145	22463	22039	23712	23860	23971	23583	23457	23478	23219	23039	23539	24097	23801	23705	23485	23556	23224	23090
01:50:00	25	23572	23730	23695	23056	23084	22979	22764	22784	23583	24145	23851	23462	23660	23512	23213	23127	22865	22629	23075	22419	23219	22593	23119	22754	22657	23090	22831	22414	22514	22143	22468	22041	23710	23842	23975	23571	23467	23485	23237	23034	23498	24059	23806	23678	23503	23514	23208	23048
01:52:30	25	23589	23758	23714	23032	23094	22953	22786	22775	23597	24137	23882	23483	23654	23527	23226	23124	22917	22663	23050	22414	23233	22575	23140	22763	22640	23072	22796	22369	22502	22143	22472	22021	23711	23862	23977	23587	23471	23477	23211	23040	23534	24084	23769	23676	23482	23530	23200	23063
01:55:00	25.1	23528	23704	23707	23025	23061	22961	22765	22781	23611	24119	23902	23498	23689	23537	23241	23115	22863	22644	23074	22394	23191	22567	23144	22759	22625	23072	22769	22393	22505	22124	22439	22020	23702	23858	23998	23592	23468	23496	23218	23027	23487	24078	23826	23686	23506	23541	23239	23090
01:57:30	25.1	23545	23738	23703	23025	23095	22958	22768	22751	23582	24137	23886	23496	23673	23547	23225	23138	22892	22647	23066	22442	23222	22565	23143	22742	22647	23072	22789	22368	22514	22117	22460	22037	23704	23892	23982	23590	23488	23464	23264	23008	23531	24070	23808	23703	23503	23560	23214	23074
02:00:00	25.1	23528	23733	23677	23014	23062	22938	22733	22729	23580	24161	23893	23490	23668	23531	23233	23123	22883	22639	23071	22434	23207	22548	23136	22744	22637	23062	22798	22345	22523	22147	22445	22012	23716	23843	23984	23604	23474	23477	23221	23022	23484	24084	23787	23717	23508	23554	23237	23063
02:02:30	25.1	23537	23743	23705	23012	23062	22969	22758	22766	23582	24153	23892	23515	23649	23520	23231	23110	22868	22644	23061	22405	23196	22566	23127	22757	22605	23074	22792	22385	22479	22137	22440	22026	23686	23866	23966	23623	23463	23480	23220	23016	23512	24072	23800	23697	23507	23547	23207	23054
02:05:00	25.1	23551	23749	23696	23027	23082	22964	22753	22772	23563	24153	23906	23513	23662	23551	23236	23112	22878	22638	23071	22405	23223	22554	23149	22743	22619	23077	22803	22405	22517	22137	22451	22012	23707	23865	23995	23622	23502	23490	23218	23028	23515	24099	23806	23698	23506	23536	23213	23051
02:07:30	25.1	23519	23738	23672	23022	23058	22956	22777	22741	23585	24136	23892	23516	23637	23560	23235	23080	22893	22639	23065	22408	23196	22556	23136	22731	22595	23036	22791	22354	22491	22149	22438	21994	23689	23850	23964	23604	23497	23474	23238	23019	23497	24087	23796	23694	23503	23547	23218	23041
02:10:00	25.1	23518	23703	23689	23008	23043	22935	22738	22723	23528	24131	23862	23499	23656	23515	23211	23092	22846	22621	23045	22396	23195	22556	23117	22721	22595	23041	22790	22369	22487	22126	22430	22016	23690	23869	23981	23586	23474	23448	23234	22995	23508	24057	23793	23694	23503	23549	23211	23043
02:12:30	25.1	23540	23754	23728	23034	23069	22964	22764	22734	23579	24163	23909	23520	23651	23542	23235	23100	22862	22639	23060	22416	23198	22574	23157	22738	22590	23040	22790	22372	22500	22113	22434	22031	23686	23846	23994	23608	23473	23477	23227	22994	23488	24067	23802	23723	23510	23568	23208	23095
02:15:00	25.2	23516	23709	23678	23005	23062	22948	22724	22703	23578	24159	23895	23512	23660	23540	23226	23064	22883	22651	23052	22422	23204	22569	23153	22748	22593	23040	22797	22363	22492	22129	22437	22035	23683	23866	23990	23628	23483	23511	23198	23031	23490	24074	23810	23699	23513	23555	23223	23101
02:17:30	25.2	23529	23725	23682	22994	23043	22932	22713	22709	23551	24148	23908	23503	23681	23515	23206	23078	22840	22650	23035	22400	23186	22548	23121	22707	22587	23043	22762	22357	22487	22130	22434	22002	23668	23848	24004	23605	23481	23486	23200	23011	23491	24058	23795	23702	23488	23550	23181	23044
02:20:00	25.2	23532	23719	23675	23003	23046	22934	22727	22711	23549	24158	23897	23519	23673	23488	23216	23062	22832	22669	23022	22406	23175	22529	23128	22716	22580	23013	22752	22367	22505	22139	22416	22019	23658	23851	23984	23610	23467	23468	23227	22976	23489	24050	23792	23698	23509	23548	23195	23107
02:22:30	25.2	23530	23725	23680	23015	23035	22944	22739	22698	23570	24112	23889	23501	23656	23517	23214	23075	22812	22631	23035	22372	23192	22540	23117	22712	22570	23034	22769	22358	22466	22119	22438	22040	23642	23845	23976	23597	23479	23488	23221	22972	23473	24058	23809	23696	23503	23535	23189	23055
02:25:00	25.2	23496	23694	23660	23010	23031	22936	22708	22698	23513	24139	23879	23490	23659	23490	23186	23077	22807	22628	23036	22381	23178	22547	23123	22724	22577	23035	22756	22350	22479	22104	22441	22010	23649	23843	23971	23605	23492	23486	23200	22990	23444	24056	23813	23722	23514	23578	23229	23047
02:27:30	25.2	23518	23719	23688	23016	23028	22916	22700	22713	23537	24129	23866	23495	23672	23537	23221	23075	22852	22641	23017	22390	23187	22540	23120	22716	22572	23020	22745	22349	22493	22123	22421	21986	23646	23827	23981	23591	23486	23490	23219	22977	23463	24064	23799	23720	23505	23543	23200	23047
02:30:00	25.2	23479	23698	23668	23009	23047	22928	22700	22686	23517	24112	23863	23477	23643	23508	23222	23056	22826	22628	23030	22379	23173	22527	23089	22706	22555	23017	22752	22349	22466	22119	22436	21995	23617	23852	23994	23603	23474	23470	23198	22987	23467	24049	23815	23701	23512	23571	23200	23073
02:32:30	25.2	23476	23716	23677	23008	23049	22939	22724	22695	23530	24149	23885	23500	23646	23510	23232	23042	22822	22631	23032	22420	23193	22566	23124	22741	22579	23023	22761	22349	22487	22118	22432	21994	23630	23854	24019	23619	23483	23505	23219	22994	23451	24052	23798	23723	23511	23583	23219	23054
02:35:00	25.2	23473	23699	23683	22990	23025	22935	22707	22678	23522	24128	23869	23482	23655	23513	23218	23039	22816	22625	23038	22375	23166	22542	23117	22687	22541	22995	22725	22345	22456	22096	22420	21965	23608	23817	23993	23617	23485	23498	23227	22985	23457	24045	23815	23709	23513	23555	23208	23043
02:37:30	25.2	23482	23713	23642	22981	23031	22923	22705	22669	23535	24121	23889	23521	23662	23517	23211	23063	22818	22633	23011	22365	23185	22554	23109	22693	22547	23034	22733	22342	22510	22107	22431	21983	23622	23835	23996	23615	23489	23487	23224	22960	23416	24027	23789	23699	23523	23543	23209	23020
02:40:00	25.3	23473	23729	23677	23014	23036	22929	22711	22669	23514	24136	23889	23511	23676	23521	23212	23044	22811	22638	23022	22396	23187	22562	23129	22698	22552	23024	22735	22330	22475	22120	22423	22015	23616	23845	24006	23641	23498	23506	23226	22965	23446	24057	23806	23722	23520	23548	23210	23046
02:42:30	25.3	23449	23696	23647	22968	23009	22897	22679	22658	23470	24109	23859	23501	23669	23496	23196	23030	22766	22596	23001	22370	23149	22535	23079	22670	22517	22993	22733	22371	22457	22098	22416	22000	23574	23842	23972	23614	23492	23499	23212	22970	23418	24047	23775	23671	23508	23557	23201	23005
02:45:00	25.3	23442	23665	23643	22989	23014	22899	22665	22640	23507	24099	23859	23504	23662	23489	23221	23031	22800	22623	23007	22363	23172	22529	23110	22685	22560	23010	22749	22350	22478	22133	22424	21948	23603	23814	23992	23622	23492	23493	23191	22992	23405	24033	23778	23699	23508	23565	23198	23018
02:47:30	25.3	23463	23691	23624	22972	23010	22918	22693	22645	23490	24086	23880	23482	23651	23513	23210	23021	22789	22619	22998	22398	23173	22529	23132	22672	22509	22982	22740	22335	22467	22096	22412	21971	23583	23830	23995	23612	23496	23502	23220	23010	23404	24048	23808	23678	23524	23555	23221	23015
02:50:00	25.3	23435	23682	23647	22966	22996	22913	22672	22620	23499	24103	23890	23510	23649	23515	23196	23024	22792	22617	23026	22381	23181	22534	23108	22683	22549	23004	22765	22329	22477	22119	22410	21974	23588	23841	23978	23628	23497	23491	23231	22996	23419	24035	23797	23692	23531	23582	23212	23014
02:52:30	25.3	23483	23700	23641	22989	23041	22926	22702	22662	23501	24094	23898	23492	23650	23502	23206	23017	22783	22601	22997	22394	23192	22554	23123	22688	22495	22994	22723	22332	22481	22135	22439	21965	23581	23827	23989	23635	23496	23509	23220	22980	23408	24020	23790	23731	23522	23564	23218	23004
02:55:00	25.3	23425	23667	23637	22957	22998	22891	22650	22612	23483	24087	23854	23509	23661	23499	23179	23052	22779	22604	22991	22371	23167	22530	23108	22689	22495	22994	22695	22323	22461	22109	22393	21928	23572	23823	23996	23631	23497	23518	23210	22969	23406	24019	23781	23694	23520	23564	23199	23004
02:57:30	25.3	23415	23659	23654	22977	22991	22897	22661	22620	23456	24107	23887	23480	23656	23502	23200	23023	22767	22607	23011	22370	23166	22551	23100	22671	22486	23000	22724	22352	22471	22098	22400	21944	23555	23832	23990	23605	23512	23504	23259	22973	23374	24021	23805	23705	23506	23575	23213	22991
03:00:00	25.3	23416	23678	23630	22950	23020	22875	22667	22610	23457	24107	23877	23510	23652	23520	23201	23043	22776	22622	23021	22390	23177	22552	23144	22683	22500	22998	22709	22336	22469	22107	22420	21967	23557	23823	23998	23613	23505	23506	23198	22981	23408	24015	23795	23720	23545	23566	23224	23029
03:02:30	25.3	23402	23648	23617	22976	22972	22876	22642	22569	23428	24083	23871	23482	23655	23510	23206	23008	22749	22615	22969	22368	23162	22534	23109	22652	22475	22993	22703	22329	22443	22090	22397	21952	23530	23798	23989	23615	23492	23482	23218	22959	23371	24007	23779	23684	23527	23589	23201	22986
03:05:00	25.4	23373	23659	23598	22952	22967	22864	22668	22571	23427	24090	23870	23468	23648	23487	23185	23021	22736	22593	22985	22371	23132	22508	23102	22672	22465	22984	22715	22336	22473	22105	22393	21946	23525	23811	23980	23603	23491	23499	23208	22969	23386	23980	23784	23710	23530	23563	23199	22991
03:07:30	25.4	23400	23661	23631	22975	23011	22880	22663	22593	23459	24116	23853	23504	23646	23501	23204	23010	22741	22595	22980	22360	23157	22508	23106	22684	22485	22996	22715	22332	22480	22090	22405	21945	23541	23809	23992	23619	23522	23506	23202	22928	23373	24005	23807	23716	23535	23563	23218	23035
03:10:00	25.4	23385	23631	23600	22940	23002	22889	22664	22567	23434	24074	23861	23486	23653	23486	23189	23010	22713	22595	22971	22360	23168	22526	23102	22652	22472	22994	22700	22324	22468	22106	22386	21944	23497	23815	23960	23627	23522	23499	23213	22939	23326	24013	23780	23737	23525	23557	23194	22983
03:12:30	25.4	23389	23651	23595	22956	23004	22876	22669	22583	23440	24064	23856	23497	23647	23521	23200	23010	22719	22586	22965	22371	23164	22538	23106	22656	22463	22972	22698	22336	22459	22105	22400	21945	23517	23785	23965	23631	23479	23522	23199	22952	23346	23986	23783	23701	23511	23572	23209	22994
03:15:00	25.4	23361	23616	23615	22953	22988	22886	22644	22564	23430	24087	23862	23490	23634	23470	23175	23009	22738	22599	22987	22366	23143	22545	23106	22659	22468	22954	22697	22323	22465	22100	22424	21932	23490	23783	23956	23629	23490	23487	23209	22934	23341	23990	23788	23713	23535	23560	23224	22992
03:17:30	25.4	23339	23591	23606	22926	22974	22850	22635	22530	23407	24080	23858	23493	23633	23504	23191	22999	22713	22589	22968	22348	23175	22507	23096	22641	22451	22940	22702	22311	22468	22094	22374	21927	23512	23773	23955	23599	23484	23481	23207	22944	23331	23964	23772	23687	23502	23569	23204	23007
03:20:00	25.4	23378	23642	23611	22937	22979	22889	22650	22556	23401	24069	23870	23490	23677	23494	23172	23001	22712	22597	22984	22399	23175	22525	23097	22662	22440	22958	22692	22306	22460	22082	22403	21932	23513	23777	23985	23619	23506	23520	23211	22941	23325	23969	23781	23737	23537	23571	23199	22987
03:22:30	25.4	23324	23621	23575	22938	23011	22872	22650	22541	23405	24069	23816	23469	23635	23495	23163	22988	22696	22575	22970	22341	23148	22507	23113	22659	22421	22920	22673	22313	22426	22103	22371	21924	23496	23778	23963	23598	23505	23487	23186	22916	23301	23993	23761	23674	23499	23566	23192	22970
03:25:00	25.4	23363	23634	23605	22937	22979	22867	22643	22570	23391	24055	23882	23484	23652	23519	23199	22976	22690	22587	22970	22354	23154	22525	23118	22648	22434	22951	22697	22317	22472	22106	22380	21930	23515	23753	23968	23601	23520	23527	23199	22924	23326	23979	23769	23671	23528	23574	23204	22995
03:27:30	25.4	23297	23595	23592	22894	22952	22834	22615	22536	23370	24047	23847	23474	23632	23499	23166	22979	22673	22565	22959	22322	23146	22475	23116	22629	22423	22918	22698	22294	22461	22105	22371	21908	23513	23773	23940	23610	23482	23497	23202	22912	23270	23949	23733	23667	23499	23557	23191	22932
03:30:00	25.4	23299	23587	23579	22912	22980	22825	22636	22545	23347	24046	23825	23482	23634	23484	23162	22952	22654	22574	22967	22351	23159	22520	23090	22653	22396	22927	22672	22331	22444	22071	22365	21892	23491	23755	23952	23615	23492	23509	23195	22908	23263	23966	23768	23689	23515	23555	23182	22981
03:32:30	25.4	23267	23602	23588	22914	22949	22862	22606	22538	23360	24061	23829	23484	23639	23481	23146	22968	22695	22563	22969	22340	23160	22539	23126	22620	22387	22912	22648	22285	22438	22077	22387	21909	23493	23742	23964	23618	23500	23487	23191	22921	23280	23937	23756	23699	23518	23571	23228	22968
03:35:00	25.5	23273	23578	23570	22892	22975	22851	22637	22522	23368	24048	23834	23499	23649	23473	23153	22965	22678	22560	22955	22352	23126	22515	23109	22633	22380	22916	22701	22305	22435	22074	22387	21901	23484	23741	23936	23607	23528	23472	23174	22914	23254	23940	23763	23691	23528	23585	23192	22952
03:37:30	25.5	23245	23592	23548	22906	22957	22832	22608	22513	23337	24032	23833	23471	23631	23487	23172	22954	22651	22591	22942	22326	23150	22508	23114	22633	22402	22922	22703	22300	22474	22099	22388	21905	23494	23751	23962	23622	23489	23496	23207	22904	23261	23956	23753	23707	23520	23571	23188	22958
03:40:00	25.5	23210	23555	23549	22903	22966	22844	22632	22526	23319	24059	23841	23479	23631	23468	23177	22954	22648	22575	22940	22352	23121	22519	23107	22607	22382	22915	22716	22294	22435	22074	22375	21904	23485	23721	23961	23580	23497	23497	23185	22903	23247	23931	23747	23691	23473	23577	23212	22944
03:42:30	25.5	23230	23582	23559	22884	22946	22807	22591	22480	23304	23992	23809	23457	23628	23469	23161	22935	22639	22577	22946	22318	23146	22513	23089	22599	22372	22917	22657	22290	22416	22085	22366	21877	23458	23713	23943	23581	23512	23509	23181	22904	23220	23952	23738	23680	23506	23575	23155	22962
03:45:00	25.5	23250	23572	23573	22897	22981	22851	22627	22518	23322	24017	23830	23461	23636	23471	23145	22962	22640	22583	22934	22361	23162	22514	23086	22588	22369	22924	22680	22299	22454	22081	22373	21890	23485	23725	23941	23615	23499	23505	23212	22899	23209	23922	23733	23654	23494	23538	23162	22917
03:47:30	25.5	23254	23595	23580	22905	22983	22835	22617	22512	23291	24014	23815	23482	23644	23487	23184	22963	22636	22572	22936	22326	23153	22516	23092	22623	22360	22902	22669	22310	22448	22098	22378	21877	23462	23744	23967	23581	23508	23522	23197	22897	23223	23942	23744	23688	23522	23583	23192	22949
03:50:00	25.5	23175	23528	23543	22886	22911	22789	22590	22459	23291	24019	23839	23473	23618	23485	23152	22934	22600	22580	22912	22302	23147	22498	23076	22619	22345	22878	22657	22279	22426	22072	22354	21862	23434	23701	23907	23605	23501	23487	23188	22890	23221	23916	23731	23695	23506	23559	23195	22934
03:52:30	25.5	23179	23540	23539	22877	22951	22825	22609	22477	23282	24006	23823	23461	23623	23458	23162	22946	22604	22549	22926	22306	23126	22516	23092	22592	22349	22881	22646	22276	22448	22063	22387	21877	23436	23719	23955	23596	23495	23493	23176	22879	23203	23927	23715	23682	23525	23566	23184	22949
03:55:00	25.5	23162	23550	23511	22875	22940	22824	22590	22461	23281	23992	23803	23437	23615	23470	23177	22943	22618	22562	22922	22316	23128	22500	23086	22626	22328	22895	22672	22269	22420	22083	22378	21885	23435	23702	23921	23575	23501	23493	23154	22861	23189	23905	23716	23676	23514	23552	23169	22935
03:57:30	25.5	23183	23544	23553	22871	22957	22816	22587	22468	23294	23998	23819	23469	23627	23473	23169	22935	22610	22555	22921	22286	23129	22523	23082	22595	22330	22892	22645	22267	22423	22044	22336	21885	23448	23706	23952	23596	23524	23521	23174	22889	23182	23903	23735	23676	23522	23579	23190	22937
04:00:00	25.5	23180	23562	23543	22865	22964	22815	22580	22456	23264	24011	23833	23458	23639	23472	23165	22942	22586	22539	22937	22313	23104	22536	23076	22607	22326	22878	22663	22273	22415	22074	22370	21896	23432	23692	23950	23599	23514	23509	23164	22894	23192	23902	23730	23685	23535	23589	23190	22957
04:02:30	25.5	23157	23536	23520	22864	22955	22821	22580	22439	23287	23989	23782	23466	23634	23470	23170	22956	22582	22536	22910	22322	23138	22532	23088	22610	22342	22879	22646	22293	22424	22082	22360	21887	23401	23690	23909	23596	23493	23508	23186	22910	23180	23903	23730	23675	23526	23576	23179	22969
04:05:00	25.5	23154	23544	23544	22862	22941	22813	22592	22455	23247	24003	23804	23456	23627	23481	23167	22946	22569	22552	22913	22323	23111	22520	23080	22617	22298	22867	22650	22289	22431	22044	22365	21881	23386	23701	23947	23599	23500	23504	23194	22869	23147	23856	23720	23660	23513	23559	23188	22960
04:07:30	25.6	23143	23507	23517	22862	22950	22797	22562	22430	23241	23974	23782	23468	23640	23477	23158	22964	22564	22555	22955	22322	23138	22515	23087	22636	22305	22879	22633	22292	22450	22076	22382	21898	23396	23675	23940	23590	23499	23505	23215	22895	23163	23879	23746	23687	23523	23581	23186	22967
04:10:00	25.6	23113	23506	23502	22831	22923	22802	22551	22425	23231	23969	23782	23453	23624	23446	23159	22948	22559	22535	22952	22302	23152	22523	23075	22609	22288	22873	22649	22285	22423	22067	22340	21886	23374	23682	23918	23569	23512	23512	23170	22875	23130	23860	23704	23652	23505	23573	23187	22951
04:12:30	25.6	23101	23523	23532	22861	22929	22790	22564	22429	23230	23946	23779	23446	23620	23466	23150	22946	22549	22539	22942	22324	23147	22518	23081	22599	22286	22866	22620	22265	22412	22070	22357	21894	23352	23684	23918	23589	23517	23503	23176	22876	23124	23872	23718	23659	23517	23579	23175	22933
04:15:00	25.6	23108	23493	23517	22850	22934	22785	22558	22408	23216	23969	23810	23460	23601	23469	23173	22926	22557	22533	22926	22315	23119	22525	23093	22611	22260	22868	22607	22268	22411	22048	22352	21861	23347	23697	23921	23576	23489	23517	23160	22858	23117	23877	23697	23684	23507	23579	23184	22964
04:17:30	25.6	23114	23511	23499	22839	22930	22799	22576	22420	23226	23975	23783	23460	23633	23456	23156	22945	22536	22563	22935	22316	23120	22531	23085	22592	22276	22854	22635	22273	22432	22062	22348	21865	23363	23671	23926	23570	23495	23516	23170	22865	23147	23861	23744	23678	23511	23575	23201	22913
04:20:00	25.6	23116	23500	23489	22850	22951	22802	22563	22440	23234	23975	23783	23453	23618	23442	23127	22933	22549	22558	22918	22322	23121	22503	23097	22595	22274	22845	22606	22271	22430	22087	22336	21861	23353	23677	23911	23592	23516	23497	23208	22850	23116	23860	23707	23667	23522	23599	23183	22903
04:22:30	25.6	23094	23489	23504	22880	22939	22795	22563	22433	23208	23950	23803	23448	23640	23474	23148	22934	22564	22568	22947	22341	23147	22520	23112	22584	22256	22852	22633	22257	22435	22059	22372	21870	23326	23654	23921	23609	23505	23518	23183	22855	23121	23830	23705	23662	23504	23575	23199	22931
04:25:00	25.6	23113	23506	23506	22860	22933	22816	22579	22439	23221	23981	23792	23462	23624	23473	23186	22973	22534	22579	22948	22324	23148	22526	23084	22608	22249	22839	22640	22292	22424	22086	22338	21859	23358	23658	23915	23592	23508	23514	23183	22875	23096	23862	23709	23644	23531	23586	23185	22924
04:27:30	25.6	23100	23513	23491	22876	22932	22802	22559	22435	23196	23951	23801	23425	23625	23463	23172	22929	22532	22554	22910	22304	23142	22513	23076	22602	22269	22870	22622	22282	22436	22082	22362	21856	23320	23635	23922	23578	23490	23514	23190	22835	23098	23840	23724	23671	23530	23600	23180	22905
04:30:00	25.6	23108	23477	23497	22871	22956	22806	22566	22441	23219	23981	23809	23451	23625	23488	23173	22927	22517	22565	22938	22338	23144	22551	23100	22591	22246	22871	22642	22283	22453	22091	22381	21858	23312	23654	23917	23590	23512	23519	23188	22851	23098	23853	23726	23679	23538	23604	23200	22924
04:32:30	25.6	23062	23467	23457	22810	22926	22774	22542	22395	23177	23921	23754	23454	23614	23443	23148	22915	22492	22546	22913	22319	23127	22515	23080	22551	22223	22823	22619	22252	22426	22054	22337	21835	23295	23639	23888	23589	23483	23500	23168	22857	23072	23826	23669	23646	23526	23569	23168	22901
04:35:00	25.6	23066	23480	23462	22821	22917	22749	22550	22408	23166	23933	23768	23445	23608	23444	23140	22926	22519	22574	22922	22307	23149	22518	23078	22575	22228	22828	22622	22256	22418	22061	22354	21840	23289	23625	23880	23580	23501	23503	23174	22828	23053	23827	23692	23644	23517	23587	23161	22892
04:37:30	25.6	23041	23456	23461	22835	22877	22776	22529	22419	23134	23951	23786	23445	23625	23450	23148	22918	22497	22563	22930	22333	23130	22540	23093	22584	22209	22839	22602	22249	22432	22066	22341	21847	23298	23620	23897	23570	23482	23470	23161	22848	23056	23810	23684	23651	23513	23596	23190	22920
04:40:00	25.6	23020	23439	23466	22824	22885	22768	22523	22407	23165	23893	23770	23451	23600	23477	23145	22894	22483	22545	22900	22319	23138	22494	23097	22589	22197	22812	22606	22247	22419	22065	22342	21831	23260	23589	23901	23584	23457	23492	23156	22829	23048	23792	23694	23646	23525	23567	23161	22879
04:42:30	25.6	23031	23436	23452	22844	22889	22767	22524	22397	23122	23927	23756	23430	23620	23431	23143	22898	22483	22540	22911	22313	23129	22521	23111	22570	22182	22832	22625	22261	22440	22079	22337	21837	23287	23623	23901	23553	23502	23502	23154	22832	23028	23784	23674	23652	23512	23588	23163	22880
04:45:00	25.6	23014	23438	23470	22816	22891	22755	22537	22397	23107	23910	23754	23416	23604	23466	23138	22908	22471	22552	22900	22297	23104	22518	23098	22579	22179	22796	22570	22235	22404	22043	22339	21833	23228	23593	23880	23592	23492	23491	23160	22843	23042	23789	23654	23625	23522	23581	23186	22879
04:47:30	25.6	23027	23417	23446	22775	22876	22757	22514	22412	23113	23907	23747	23431	23615	23442	23146	22883	22508	22524	22897	22305	23143	22548	23114	22591	22176	22818	22582	22258	22401	22075	22352	21836	23236	23609	23877	23565	23500	23524	23151	22830	23006	23785	23657	23635	23520	23587	23170	22869
04:50:00	25.6	22977	23424	23459	22810	22921	22761	22546	22382	23111	23904	23726	23415	23557	23448	23139	22900	22501	22539	22884	22301	23128	22526	23081	22570	22154	22785	22558	22245	22406	22047	22342	21829	23234	23592	23890	23577	23507	23494	23168	22834	23010	23791	23691	23642	23549	23586	23170	22871
04:52:30	25.6	22979	23418	23452	22796	22892	22759	22543	22380	23103	23887	23784	23450	23632	23467	23156	22901	22512	22546	22900	22304	23150	22537	23104	22585	22173	22787	22643	22260	22438	22058	22360	21837	23254	23602	23886	23592	23502	23545	23179	22844	23002	23781	23668	23633	23554	23618	23194	22881
04:55:00	25.6	23029	23455	23482	22828	22933	22768	22546	22380	23088	23904	23759	23451	23599	23441	23176	22910	22480	22552	22876	22332	23158	22546	23125	22589	22175	22817	22611	22267	22444	22077	22369	21840	23246	23621	23896	23566	23533	23521	23200	22837	22989	23791	23671	23650	23556	23599	23193	22905
04:57:30	25.6	22986	23402	23428	22801	22889	22752	22514	22387	23081	23900	23751	23432	23612	23449	23161	22912	22490	22507	22884	22309	23122	22541	23079	22582	22167	22803	22586	22266	22409	22052	22353	21817	23220	23594	23869	23562	23495	23523	23170	22843	22987	23767	23666	23640	23524	23580	23177	22885
05:00:00	25.6	22971	23413	23448	22801	22891	22757	22502	22405	23097	23886	23765	23457	23612	23448	23182	22924	22463	22553	22885	22325	23155	22533	23122	22586	22200	22791	22616	22260	22447	22064	22369	21817	23230	23602	23889	23585	23505	23533	23181	22857	22991	23748	23673	23623	23529	23588	23173	22887
05:02:30	25.6	22956	23397	23433	22786	22893	22755	22501	22384	23040	23893	23740	23445	23640	23436	23147	22914	22454	22516	22886	22326	23129	22525	23076	22583	22150	22779	22571	22254	22398	22075	22323	21806	23189	23595	23864	23556	23491	23517	23173	22844	22961	23750	23655	23652	23524	23572	23184	22882
05:05:00	25.6	22937	23369	23418	22794	22882	22747	22494	22367	23050	23875	23714	23418	23596	23414	23140	22904	22445	22521	22888	22305	23159	22537	23110	22570	22133	22788	22585	22232	22391	22048	22323	21814	23216	23597	23857	23555	23498	23531	23176	22873	22969	23747	23644	23624	23528	23579	23163	22876
05:07:30	25.6	22925	23395	23444	22802	22893	22768	22504	22363	23048	23875	23755	23427	23625	23448	23181	22914	22443	22546	22914	22324	23136	22551	23098	22567	22162	22815	22571	22261	22458	22075	22355	21825	23193	23585	23877	23593	23494	23539	23201	22872	22982	23737	23648	23655	23526	23608	23206	22894
05:10:00	25.6	22925	23374	23400	22789	22886	22749	22505	22379	23044	23870	23747	23419	23608	23462	23160	22909	22447	22529	22924	22318	23163	22561	23114	22578	22146	22780	22590	22267	22405	22055	22341	21809	23237	23598	23890	23558	23529	23571	23191	22910	22952	23761	23653	23648	23531	23611	23202	22885
05:12:30	25.6	22918	23365	23404	22774	22883	22732	22487	22346	23041	23853	23722	23431	23616	23445	23148	22933	22444	22512	22906	22295	23134	22569	23103	22563	22149	22768	22570	22253	22402	22073	22324	21832	23205	23568	23865	23581	23507	23546	23218	22910	22939	23760	23679	23658	23544	23603	23226	22853
05:15:00	25.6	22905	23372	23406	22759	22883	22748	22506	22363	23038	23861	23716	23392	23602	23417	23145	22896	22412	22516	22893	22304	23151	22539	23128	22537	22124	22766	22580	22237	22410	22055	22335	21840	23188	23551	23878	23565	23507	23517	23178	22858	22923	23725	23634	23647	23516	23603	23204	22841
05:17:30	25.6	22909	23380	23400	22787	22887	22728	22508	22355	23015	23846	23721	23443	23600	23454	23156	22898	22422	22516	22903	22303	23153	22571	23117	22586	22129	22780	22563	22273	22413	22076	22339	21845	23177	23548	23872	23589	23508	23541	23176	22847	22939	23713	23611	23630	23511	23595	23197	22863
05:20:00	25.7	22869	23351	23378	22754	22889	22685	22486	22324	23014	23838	23722	23428	23585	23409	23148	22903	22441	22530	22895	22309	23143	22558	23094	22566	22097	22781	22569	22238	22400	22046	22336	21813	23162	23523	23847	23567	23506	23531	23178	22827	22908	23723	23629	23625	23509	23595	23179	22847
05:22:30	25.7	22889	23343	23372	22762	22898	22742	22490	22350	23024	23837	23706	23401	23589	23451	23146	22902	22428	22514	22885	22305	23177	22536	23102	22563	22123	22760	22554	22254	22404	22060	22328	21860	23169	23543	23853	23567	23510	23521	23191	22853	22911	23713	23622	23622	23516	23600	23188	22848
05:25:00	25.7	22872	23359	23404	22768	22912	22727	22489	22376	22985	23835	23722	23413	23596	23418	23144	22919	22388	22523	22871	22307	23174	22543	23108	22563	22116	22754	22555	22233	22418	22068	22342	21840	23151	23551	23864	23578	23505	23521	23185	22850	22893	23690	23631	23636	23523	23605	23172	22837
05:27:30	25.7	22853	23317	23396	22776	22885	22730	22488	22375	23009	23841	23733	23392	23599	23421	23131	22901	22394	22485	22861	22293	23180	22567	23092	22551	22075	22776	22574	22242	22424	22049	22358	21844	23135	23527	23832	23535	23503	23535	23147	22810	22902	23708	23615	23620	23519	23596	23173	22820
05:30:00	25.7	22836	23336	23364	22769	22889	22733	22488	22335	23013	23833	23708	23408	23588	23441	23139	22884	22386	22496	22872	22312	23163	22565	23116	22559	22094	22741	22551	22233	22427	22066	22319	21828	23134	23524	23835	23539	23507	23554	23180	22815	22902	23689	23616	23616	23496	23590	23165	22842
05:32:30	25.7	22846	23315	23390	22758	22869	22736	22486	22324	22991	23845	23689	23409	23580	23434	23144	22873	22401	22486	22872	22289	23174	22527	23133	22548	22109	22754	22571	22249	22411	22049	22327	21837	23111	23528	23851	23567	23524	23504	23174	22830	22856	23683	23614	23609	23499	23602	23188	22841
05:35:00	25.7	22824	23318	23373	22730	22870	22703	22457	22330	22974	23830	23692	23409	23594	23429	23153	22877	22428	22508	22861	22265	23137	22553	23138	22553	22086	22741	22530	22228	22409	22030	22328	21795	23100	23511	23836	23544	23504	23534	23139	22830	22877	23663	23619	23611	23502	23601	23179	22845
05:37:30	25.7	22807	23312	23361	22758	22861	22741	22486	22343	22952	23805	23686	23414	23588	23425	23155	22896	22373	22474	22876	22298	23168	22539	23132	22539	22093	22731	22550	22222	22394	22074	22315	21815	23088	23490	23839	23543	23493	23525	23180	22820	22861	23637	23598	23602	23492	23576	23161	22882
05:40:00	25.7	22814	23317	23414	22752	22898	22718	22476	22327	22976	23820	23686	23401	23583	23452	23139	22894	22356	22491	22894	22318	23168	22550	23139	22546	22069	22710	22531	22250	22390	22053	22314	21805	23091	23498	23824	23562	23518	23539	23196	22821	22860	23654	23596	23610	23518	23582	23187	22852
05:42:30	25.7	22779	23312	23389	22722	22860	22714	22471	22293	22938	23795	23674	23392	23571	23434	23115	22864	22339	22495	22859	22275	23156	22547	23127	22542	22041	22724	22537	22235	22413	22064	22326	21776	23065	23485	23823	23524	23481	23507	23170	22826	22845	23653	23595	23612	23507	23561	23168	22859
05:45:00	25.7	22764	23321	23382	22723	22871	22704	22461	22311	22957	23815	23707	23420	23591	23425	23139	22889	22369	22481	22877	22296	23160	22570	23141	22557	22080	22721	22537	22239	22408	22044	22312	21820	23032	23504	23838	23557	23524	23554	23181	22812	22840	23669	23606	23615	23515	23597	23204	22876
05:47:30	25.7	22780	23313	23394	22746	22885	22706	22468	22316	22945	23811	23644	23406	23577	23417	23148	22873	22352	22500	22852	22264	23145	22547	23121	22526	22069	22705	22535	22222	22384	22048	22292	21774	23048	23488	23821	23524	23514	23523	23166	22820	22840	23652	23625	23617	23506	23593	23188	22864
05:50:00	25.7	22748	23310	23357	22754	22859	22679	22445	22284	22924	23794	23656	23370	23562	23395	23131	22857	22348	22475	22843	22301	23163	22553	23132	22533	22067	22713	22518	22222	22377	22032	22311	21788	23057	23449	23800	23552	23518	23516	23164	22793	22805	23627	23595	23585	23505	23573	23174	22834
05:52:30	25.7	22765	23293	23351	22751	22871	22696	22447	22307	22916	23770	23649	23397	23571	23414	23158	22851	22333	22476	22854	22273	23161	22554	23143	22544	22057	22694	22536	22215	22410	22047	22318	21787	23020	23440	23814	23531	23493	23545	23166	22813	22808	23630	23583	23592	23518	23590	23148	22835
05:55:00	25.7	22751	23290	23334	22742	22847	22682	22448	22266	22910	23769	23664	23365	23533	23425	23113	22852	22356	22468	22850	22269	23167	22556	23129	22585	22079	22692	22538	22227	22407	22047	22329	21771	23034	23454	23809	23544	23492	23529	23159	22785	22800	23639	23605	23587	23499	23572	23183	22794
05:57:30	25.7	22727	23257	23331	22727	22837	22672	22421	22275	22869	23761	23648	23345	23559	23396	23122	22840	22357	22449	22837	22273	23158	22542	23112	22530	22026	22688	22519	22207	22424	22041	22321	21788	22999	23409	23790	23502	23479	23522	23143	22790	22756	23613	23566	23563	23486	23599	23174	22792
06:00:00	25.7	22728	23281	23345	22723	22854	22692	22431	22286	22904	23750	23607	23349	23546	23399	23108	22847	22353	22456	22817	22273	23137	22530	23124	22554	21994	22681	22514	22207	22414	22041	22295	21777	22987	23437	23772	23492	23492	23516	23146	22790	22776	23597	23536	23567	23497	23557	23149	22800
06:02:30	25.7	22708	23254	23311	22701	22851	22686	22433	22275	22850	23730	23621	23353	23542	23393	23112	22843	22323	22458	22808	22272	23146	22535	23106	22549	22047	22660	22511	22191	22421	22038	22300	21764	22988	23429	23772	23497	23491	23504	23143	22772	22765	23562	23544	23565	23498	23570	23142	22799
06:05:00	25.7	22703	23252	23307	22711	22850	22691	22437	22256	22875	23734	23652	23362	23561	23403	23151	22836	22297	22455	22814	22273	23156	22559	23102	22539	22022	22664	22500	22213	22446	22069	22337	21760	23026	23420	23784	23519	23492	23542	23138	22793	22780	23589	23552	23552	23480	23580	23164	22811
06:07:30	25.8	22679	23217	23318	22692	22817	22655	22428	22262	22865	23730	23620	23355	23540	23382	23077	22841	22299	22447	22834	22272	23130	22509	23090	22504	22003	22676	22497	22205	22402	22026	22305	21778	22981	23431	23761	23503	23468	23519	23158	22756	22766	23575	23529	23546	23485	23583	23129	22797
06:10:00	25.7	22655	23220	23301	22686	22815	22637	22410	22246	22844	23721	23614	23343	23536	23382	23119	22837	22289	22453	22821	22250	23124	22537	23118	22532	21986	22649	22486	22201	22385	22021	22289	21733	22976	23401	23754	23487	23456	23506	23130	22758	22757	23567	23523	23568	23500	23564	23160	22794
06:12:30	25.8	22652	23190	23288	22662	22795	22637	22397	22240	22841	23715	23605	23342	23539	23375	23094	22832	22295	22443	22780	22249	23120	22529	23086	22573	21955	22660	22471	22182	22390	22033	22295	21738	22948	23385	23770	23487	23453	23494	23151	22770	22726	23565	23521	23549	23483	23557	23137	22797
06:15:00	25.8	22632	23170	23283	22650	22793	22629	22390	22237	22813	23726	23588	23325	23533	23383	23111	22821	22286	22450	22817	22243	23119	22549	23077	22541	21953	22668	22463	22171	22412	22021	22297	21743	22948	23388	23770	23468	23438	23490	23124	22756	22725	23560	23521	23544	23473	23558	23137	22783
06:17:30	25.8	22637	23203	23309	22682	22850	22642	22412	22248	22841	23732	23598	23346	23534	23378	23108	22800	22312	22439	22815	22270	23109	22542	23116	22583	21966	22666	22491	22185	22395	22045	22288	21766	22950	23379	23748	23506	23492	23503	23138	22795	22716	23528	23513	23541	23478	23563	23146	22790
06:20:00	25.8	22637	23183	23287	22679	22810	22652	22388	22259	22792	23692	23628	23371	23535	23405	23118	22833	22299	22461	22813	22264	23138	22559	23095	22564	21971	22659	22480	22197	22410	22033	22299	21746	22921	23379	23760	23475	23435	23514	23147	22765	22707	23545	23516	23562	23480	23580	23154	22782
06:22:30	25.8	22649	23176	23276	22661	22818	22655	22414	22237	22774	23701	23600	23341	23537	23392	23109	22860	22273	22444	22805	22237	23144	22532	23122	22534	21990	22625	22475	22183	22364	22027	22280	21759	22932	23383	23754	23486	23461	23507	23147	22783	22702	23534	23503	23530	23477	23571	23132	22790
06:25:00	25.8	22616	23169	23276	22648	22806	22618	22388	22245	22782	23695	23566	23343	23537	23363	23096	22822	22259	22424	22794	22233	23125	22539	23097	22536	21978	22634	22480	22173	22396	22024	22298	21738	22918	23359	23720	23476	23463	23518	23136	22755	22656	23529	23487	23522	23474	23563	23152	22772
06:27:30	25.8	22609	23161	23261	22646	22798	22629	22382	22258	22750	23686	23571	23344	23530	23381	23112	22821	22225	22420	22794	22242	23122	22560	23084	22515	21945	22649	22488	22190	22399	22024	22293	21736	22877	23342	23722	23458	23445	23502	23131	22754	22656	23501	23498	23517	23466	23569	23103	22768
06:30:00	25.8	22597	23132	23253	22627	22782	22616	22371	22241	22748	23693	23573	23313	23495	23353	23103	22814	22233	22431	22776	22225	23103	22520	23083	22505	21918	22609	22450	22164	22389	22022	22259	21729	22890	23344	23722	23477	23454	23476	23138	22742	22641	23499	23479	23496	23452	23563	23108	22761
06:32:30	25.8	22590	23147	23258	22651	22791	22617	22374	22217	22716	23666	23568	23293	23506	23380	23105	22836	22212	22437	22778	22217	23119	22563	23086	22512	21905	22622	22493	22173	22377	22029	22292	21735	22872	23314	23716	23463	23452	23503	23112	22748	22621	23498	23474	23514	23446	23553	23119	22753
06:35:00	25.8	22589	23141	23265	22633	22788	22620	22367	22220	22717	23658	23557	23298	23517	23367	23092	22794	22229	22399	22777	22221	23085	22516	23093	22517	21901	22620	22510	22167	22390	22036	22272	21712	22831	23318	23708	23465	23447	23491	23116	22760	22633	23488	23467	23523	23435	23544	23117	22748
06:37:30	25.8	22564	23122	23225	22610	22760	22604	22350	22224	22724	23650	23557	23300	23518	23376	23089	22798	22216	22406	22767	22227	23147	22536	23073	22531	21905	22593	22495	22142	22375	22015	22271	21705	22813	23315	23704	23430	23425	23478	23088	22730	22629	23474	23465	23482	23443	23567	23121	22753
06:40:00	25.8	22555	23108	23225	22615	22771	22601	22357	22234	22717	23628	23551	23295	23504	23334	23091	22773	22226	22412	22755	22214	23127	22530	23086	22505	21907	22601	22502	22146	22375	21996	22278	21714	22822	23303	23678	23447	23472	23484	23128	22719	22588	23454	23458	23492	23448	23549	23110	22712
06:42:30	25.8	22556	23109	23201	22615	22797	22597	22344	22227	22694	23631	23518	23300	23498	23340	23062	22787	22215	22405	22813	22215	23136	22518	23087	22499	21894	22588	22472	22143	22370	22007	22265	21705	22798	23305	23703	23435	23437	23483	23111	22704	22588	23457	23452	23492	23441	23536	23124	22723
06:45:00	25.8	22532	23106	23208	22631	22765	22574	22347	22250	22706	23629	23549	23283	23507	23342	23090	22789	22221	22399	22781	22209	23096	22519	23084	22505	21897	22596	22482	22165	22389	22020	22281	21708	22817	23310	23678	23434	23450	23489	23120	22712	22593	23452	23426	23476	23413	23524	23098	22709
06:47:30	25.8	22526	23127	23236	22597	22732	22608	22348	22229	22688	23632	23541	23273	23500	23347	23086	22785	22213	22381	22763	22211	23098	22518	23093	22480	21872	22582	22474	22141	22367	22018	22266	21698	22790	23291	23682	23428	23439	23488	23116	22720	22562	23458	23433	23475	23440	23526	23080	22743
06:50:00	25.8	22524	23089	23213	22625	22748	22595	22341	22267	22659	23623	23528	23308	23498	23385	23102	22787	22190	22397	22781	22202	23091	22544	23114	22515	21868	22571	22453	22151	22373	21987	22273	21697	22824	23277	23700	23446	23452	23522	23128	22745	22582	23453	23430	23464	23416	23559	23140	22736
06:52:30	25.8	22504	23079	23222	22605	22734	22582	22359	22273	22657	23619	23531	23272	23479	23324	23067	22779	22150	22382	22778	22201	23101	22504	23077	22491	21857	22581	22447	22153	22356	22011	22271	21697	22804	23273	23672	23426	23441	23465	23111	22730	22539	23424	23417	23464	23413	23535	23110	22729
06:55:00	25.8	22487	23067	23206	22586	22743	22548	22334	22245	22656	23607	23528	23269	23479	23344	23102	22764	22169	22362	22760	22201	23100	22518	23076	22521	21866	22570	22460	22114	22355	21996	22246	21668	22790	23259	23651	23421	23431	23478	23097	22716	22543	23433	23425	23491	23449	23544	23108	22746
06:57:30	25.8	22495	23080	23198	22598	22758	22590	22353	22250	22661	23605	23509	23278	23472	23329	23099	22757	22151	22389	22762	22210	23097	22556	23073	22508	21853	22572	22448	22136	22364	21988	22268	21692	22786	23269	23686	23432	23417	23482	23119	22749	22546	23427	23433	23466	23410	23549	23125	22733
07:00:00	25.8	22461	23047	23194	22574	22754	22584	22322	22269	22664	23580	23523	23275	23481	23351	23101	22774	22172	22378	22750	22190	23098	22527	23084	22525	21858	22564	22453	22143	22361	22011	22289	21697	22769	23276	23675	23435	23418	23487	23127	22765	22544	23432	23401	23458	23423	23529	23092	22724
07:02:30	25.8	22469	23044	23183	22569	22763	22542	22338	22235	22608	23591	23535	23306	23467	23333	23081	22777	22125	22363	22761	22214	23104	22540	23092	22496	21824	22573	22449	22149	22371	22024	22268	21684	22747	23267	23667	23413	23419	23493	23104	22785	22523	23384	23401	23452	23424	23537	23107	22702
07:05:00	25.8	22446	23005	23176	22559	22745	22549	22292	22224	22624	23571	23503	23257	23491	23318	23063	22759	22121	22334	22736	22209	23106	22514	23062	22510	21803	22522	22447	22104	22356	22001	22245	21680	22742	23247	23652	23380	23446	23495	23118	22766	22500	23373	23397	23458	23419	23515	23090	22709
07:07:30	25.8	22410	22991	23156	22525	22695	22544	22295	22194	22623	23567	23481	23231	23461	23310	23073	22774	22127	22342	22757	22204	23099	22533	23078	22491	21815	22561	22451	22122	22353	22012	22259	21697	22756	23228	23643	23401	23437	23494	23113	22767	22490	23380	23395	23447	23407	23529	23099	22715
07:10:00	25.8	22446	23000	23160	22532	22707	22542	22279	22216	22600	23571	23482	23258	23466	23318	23057	22770	22129	22350	22758	22221	23117	22540	23096	22511	21826	22550	22441	22132	22339	22002	22259	21682	22738	23219	23647	23400	23436	23489	23114	22740	22489	23385	23390	23454	23410	23520	23111	22726
07:12:30	25.8	22444	22990	23182	22521	22719	22562	22296	22204	22581	23558	23468	23274	23477	23331	23067	22772	22148	22364	22717	22200	23089	22523	23063	22511	21815	22512	22427	22113	22342	21992	22257	21670	22705	23215	23623	23431	23417	23480	23105	22736	22487	23373	23406	23419	23409	23535	23078	22700
07:15:00	25.8	22413	23002	23188	22549	22696	22559	22287	22194	22611	23552	23476	23236	23461	23320	23055	22779	22151	22345	22737	22192	23092	22535	23089	22486	21827	22530	22405	22101	22325	21982	22254	21661	22673	23208	23650	23385	23433	23474	23100	22747	22485	23365	23380	23440	23401	23533	23091	22714
07:17:30	25.8	22435	23005	23200	22534	22719	22551	22305	22212	22591	23555	23454	23238	23453	23320	23089	22778	22118	22350	22719	22193	23108	22529	23068	22488	21830	22518	22430	22125	22347	22032	22255	21681	22662	23205	23646	23373	23406	23479	23118	22729	22468	23348	23376	23427	23389	23510	23118	22702
07:20:00	25.8	22439	22995	23179	22529	22699	22547	22288	22202	22599	23525	23454	23252	23453	23321	23066	22778	22099	22322	22716	22197	23087	22532	23073	22484	21790	22500	22405	22109	22324	21979	22244	21662	22705	23208	23632	23406	23411	23480	23118	22745	22466	23351	23366	23404	23409	23544	23099	22725
07:22:30	25.8	22439	22980	23168	22523	22691	22580	22295	22180	22582	23524	23468	23246	23459	23327	23092	22771	22086	22320	22721	22203	23097	22530	23061	22486	21790	22517	22409	22113	22326	22001	22253	21672	22690	23192	23628	23365	23410	23476	23097	22723	22447	23343	23357	23411	23378	23520	23082	22690
07:25:00	25.8	22442	23003	23166	22521	22714	22563	22334	22198	22571	23530	23454	23219	23475	23326	23104	22776	22088	22342	22725	22195	23111	22527	23077	22503	21783	22522	22420	22132	22333	21993	22292	21684	22649	23197	23602	23372	23428	23472	23106	22726	22440	23341	23364	23423	23388	23532	23105	22724
07:27:30	25.7	22424	22975	23122	22507	22681	22550	22304	22153	22583	23493	23444	23219	23440	23314	23074	22769	22066	22302	22724	22185	23081	22532	23038	22475	21761	22514	22413	22110	22329	21989	22276	21653	22634	23177	23615	23357	23436	23462	23089	22696	22447	23310	23326	23399	23392	23501	23089	22730
07:30:00	25.7	22401	22978	23140	22501	22706	22579	22316	22166	22562	23508	23420	23198	23438	23309	23072	22760	22073	22321	22710	22184	23099	22516	23045	22486	21762	22504	22433	22099	22315	21988	22238	21663	22635	23152	23602	23365	23413	23474	23086	22730	22440	23303	23349	23394	23388	23493	23104	22714
07:32:30	25.7	22392	22955	23131	22465	22658	22529	22303	22148	22530	23498	23397	23212	23453	23293	23051	22742	22054	22308	22695	22213	23086	22515	23046	22458	21786	22500	22422	22087	22322	22004	22268	21681	22602	23147	23574	23377	23393	23468	23081	22682	22440	23283	23315	23363	23391	23493	23075	22695
07:35:00	25.7	22399	22952	23142	22515	22703	22565	22307	22183	22546	23517	23434	23219	23454	23311	23076	22763	22074	22336	22714	22197	23089	22539	23070	22477	21779	22522	22410	22106	22340	21996	22253	21719	22624	23141	23602	23366	23409	23467	23122	22707	22438	23316	23340	23419	23389	23519	23124	22737
07:37:30	25.7	22346	22948	23104	22488	22686	22529	22329	22145	22508	23487	23409	23181	23435	23303	23042	22752	22030	22296	22690	22144	23075	22517	23034	22454	21750	22526	22389	22109	22328	21986	22221	21709	22595	23115	23591	23329	23395	23463	23088	22691	22415	23283	23320	23360	23366	23508	23075	22714
07:40:00	25.7	22321	22937	23067	22468	22675	22509	22261	22124	22512	23485	23375	23179	23430	23292	23068	22758	22059	22280	22674	22165	23104	22520	23046	22461	21737	22493	22378	22093	22317	21965	22223	21696	22616	23129	23560	23326	23390	23442	23082	22680	22383	23263	23300	23354	23361	23475	23093	22708
07:42:30	25.7	22330	22920	23082	22484	22685	22520	22295	22164	22508	23467	23412	23178	23448	23283	23055	22766	22027	22282	22676	22164	23076	22533	23037	22455	21734	22498	22390	22085	22319	21993	22224	21693	22600	23136	23563	23323	23395	23460	23076	22688	22403	23244	23297	23347	23358	23486	23087	22756
07:45:00	25.7	22328	22914	23094	22453	22688	22498	22271	22172	22499	23448	23394	23200	23425	23270	23054	22744	22012	22292	22684	22138	23062	22512	23064	22477	21722	22519	22380	22079	22319	21971	22225	21702	22576	23124	23553	23321	23379	23428	23061	22686	22386	23266	23295	23340	23364	23506	23095	22778
07:47:30	25.7	22339	22887	23084	22439	22666	22501	22287	22171	22521	23469	23397	23189	23403	23293	23062	22772	22031	22257	22666	22137	23075	22510	23048	22468	21709	22512	22397	22079	22320	21985	22250	21687	22603	23084	23530	23333	23403	23446	23072	22682	22369	23234	23306	23364	23352	23505	23087	22760
07:50:00	25.7	22299	22890	23088	22441	22672	22496	22245	22181	22514	23446	23377	23183	23438	23285	23078	22777	22011	22294	22658	22153	23090	22527	23038	22478	21713	22535	22373	22078	22307	21997	22248	21680	22576	23104	23553	23328	23390	23440	23089	22689	22377	23247	23289	23334	23353	23499	23102	22776
07:52:30	25.7	22333	22903	23110	22460	22682	22503	22297	22200	22486	23473	23379	23189	23463	23308	23080	22782	22022	22304	22690	22154	23067	22536	23047	22466	21678	22517	22388	22076	22329	21987	22250	21695	22581	23105	23553	23335	23385	23473	23096	22699	22371	23230	23304	23341	23379	23504	23117	22759
07:55:00	25.7	22282	22878	23064	22437	22646	22483	22268	22190	22486	23448	23376	23184	23401	23286	23041	22760	21995	22294	22671	22162	23089	22495	23048	22462	21681	22485	22378	22068	22315	21978	22243	21674	22546	23107	23533	23315	23378	23445	23083	22708	22362	23231	23272	23322	23354	23503	23090	22763
07:57:30	25.7	22264	22848	23061	22432	22649	22471	22273	22158	22457	23452	23378	23152	23430	23274	23072	22758	21991	22293	22678	22140	23068	22511	23064	22461	21681	22504	22373	22077	22316	21979	22237	21671	22580	23075	23526	23332	23363	23451	23060	22739	22356	23224	23268	23333	23355	23496	23088	22764
08:00:00	25.7	22279	22860	23059	22428	22676	22487	22281	22174	22421	23442	23376	23165	23409	23279	23055	22743	21989	22296	22681	22152	23081	22510	23048	22463	21654	22511	22371	22072	22294	21990	22236	21665	22543	23094	23551	23302	23385	23451	23059	22707	22329	23204	23269	23321	23340	23491	23085	22741
Read 2:590/20,645/40
Time	T° Read 2:590/20,645/40	G17	G18	G19	G20	G21	G22	G23	G24	H17	H18	H19	H20	H21	H22	H23	H24	I17	I18	I19	I20	I21	I22	I23	I24	J17	J18	J19	J20	J21	J22	J23	J24	K17	K18	K19	K20	K21	K22	K23	K24	L17	L18	L19	L20	L21	L22	L23	L24
00:00:37	23.9	20048	20768	20276	20632	20047	20851	19395	20600	20728	21009	20800	20797	21016	20802	21296	20673	20419	18928	20441	18758	20310	18825	20047	18896	19874	19517	20487	18755	20136	18594	20210	19109	20399	20732	20885	20687	20834	20848	20719	20403	20632	21243	21064	20862	20883	21168	20864	21188
00:03:07	23.9	20213	20836	20476	20682	20235	20985	19596	20739	20824	21146	20946	20864	21144	20965	21468	20915	20612	19089	20626	18937	20490	19087	20250	19062	20072	19801	20577	19115	20318	18861	20436	19288	20533	20883	20981	20817	20941	21040	20844	20583	20733	21297	21144	20898	20921	21299	20987	21193
00:05:37	23.9	20360	20979	20609	20821	20358	21065	19765	20835	20929	21270	21036	20994	21267	20998	21536	21011	20724	19357	20778	19094	20639	19266	20368	19260	20238	20005	20672	19247	20421	19067	20541	19418	20671	20957	21136	20903	21042	21084	20930	20660	20774	21366	21182	21021	21030	21407	21069	21322
00:08:07	23.9	20459	21025	20729	20909	20455	21141	19883	20928	21010	21374	21072	21039	21312	21081	21579	21095	20823	19480	20854	19199	20732	19370	20446	19401	20394	20088	20787	19426	20496	19187	20623	19528	20775	21009	21183	20938	21078	21172	21009	20743	20867	21398	21275	21132	21110	21476	21082	21368
00:10:37	23.9	20503	21076	20794	20954	20513	21206	20013	20986	21080	21393	21134	21105	21367	21141	21652	21173	20905	19625	20925	19372	20806	19467	20512	19487	20484	20240	20861	19512	20589	19288	20719	19601	20887	21026	21265	20973	21145	21236	21070	20802	20941	21556	21326	21155	21130	21479	21127	21434
00:13:07	23.9	20575	21128	20867	21049	20585	21309	20096	21080	21168	21465	21174	21197	21430	21169	21692	21235	20982	19779	20976	19489	20861	19598	20588	19632	20609	20364	20924	19593	20631	19409	20760	19706	20939	21073	21364	21025	21194	21257	21110	20847	21015	21618	21337	21192	21141	21554	21147	21471
00:15:37	24	20647	21191	20854	21093	20595	21328	20152	21181	21232	21485	21238	21206	21427	21234	21732	21292	21005	19887	21021	19592	20879	19700	20627	19712	20699	20414	20950	19667	20677	19463	20775	19774	20972	21091	21369	21031	21214	21254	21141	20885	21051	21616	21335	21197	21157	21553	21191	21513
00:18:07	24	20786	21342	20959	21175	20695	21474	20279	21324	21354	21578	21352	21293	21495	21316	21840	21428	21141	20067	21103	19713	20988	19820	20679	19887	20866	20555	21038	19791	20761	19584	20869	19862	21089	21211	21448	21140	21261	21334	21214	20973	21118	21699	21398	21268	21228	21627	21296	21581
00:20:37	24	20889	21428	21019	21249	20741	21537	20361	21435	21390	21672	21398	21319	21573	21378	21886	21515	21186	20165	21109	19800	20988	19929	20735	19957	20936	20615	21103	19868	20756	19648	20920	19893	21132	21269	21521	21165	21295	21344	21238	20993	21205	21715	21416	21304	21261	21612	21342	21687
00:23:07	24	21032	21558	21131	21357	20837	21635	20477	21556	21501	21826	21470	21380	21638	21472	21970	21579	21285	20267	21167	19932	21079	20046	20817	20043	21105	20714	21114	19944	20780	19723	20972	19962	21233	21342	21619	21230	21331	21392	21289	21107	21292	21800	21466	21347	21302	21687	21370	21721
00:25:37	24.1	21161	21631	21230	21407	20899	21762	20634	21637	21576	21903	21558	21405	21664	21555	22034	21702	21455	20317	21253	20038	21141	20150	20909	20131	21234	20877	21190	20079	20864	19753	21032	20075	21339	21427	21661	21325	21378	21451	21365	21172	21357	21856	21554	21410	21391	21737	21487	21785
00:28:07	24.1	21315	21721	21341	21529	20995	21779	20720	21746	21636	22005	21651	21517	21722	21632	22077	21832	21606	20415	21314	20128	21176	20254	20967	20237	21365	20948	21305	20138	20916	19822	21085	20149	21410	21498	21759	21417	21438	21487	21440	21273	21376	21923	21559	21457	21427	21782	21533	21840
00:30:37	24.1	21390	21771	21407	21572	21091	21862	20820	21830	21660	22046	21740	21529	21796	21708	22136	21919	21753	20521	21392	20203	21277	20371	21075	20349	21484	21019	21314	20207	20948	19884	21127	20224	21490	21546	21796	21436	21515	21529	21481	21347	21369	21932	21654	21506	21466	21831	21609	21917
00:33:07	24.2	21456	21789	21488	21603	21129	21857	20903	21856	21663	22080	21774	21570	21828	21714	22137	21982	21821	20591	21421	20275	21297	20433	21156	20410	21528	21098	21356	20248	20971	19909	21129	20231	21499	21590	21814	21495	21507	21545	21500	21391	21356	21930	21682	21535	21446	21846	21564	21887
00:35:37	24.2	21530	21857	21574	21642	21220	21924	20948	21906	21667	22146	21824	21640	21889	21776	22128	22062	21904	20681	21526	20337	21410	20509	21268	20499	21591	21193	21429	20303	21056	19981	21183	20297	21597	21632	21877	21520	21575	21594	21568	21453	21364	21996	21750	21572	21522	21894	21634	21964
00:38:07	24.2	21585	21888	21688	21704	21349	21957	21096	21979	21717	22174	21871	21730	21973	21846	22166	22154	21982	20793	21588	20419	21502	20619	21391	20626	21670	21278	21503	20390	21119	20042	21255	20364	21682	21708	21950	21598	21632	21659	21656	21523	21377	22065	21808	21649	21626	21959	21755	22022
00:40:37	24.3	21641	21897	21757	21756	21480	21998	21172	21961	21700	22158	21929	21800	22031	21904	22181	22191	22000	20861	21667	20486	21575	20671	21450	20686	21730	21351	21558	20454	21183	20088	21287	20395	21731	21746	21982	21631	21690	21719	21703	21585	21350	22077	21878	21707	21695	22012	21781	22070
00:43:07	24.3	21656	21915	21842	21734	21513	22017	21251	21952	21715	22214	22015	21879	22101	21984	22186	22227	22017	20903	21745	20550	21648	20736	21526	20758	21745	21397	21595	20500	21277	20144	21325	20496	21746	21795	22013	21692	21728	21742	21770	21622	21343	22079	21933	21784	21747	22036	21848	22105
00:45:37	24.3	21653	21890	21907	21738	21618	21986	21316	21928	21705	22167	22045	21919	22160	22051	22180	22237	22014	20958	21799	20596	21721	20773	21586	20874	21773	21458	21660	20530	21330	20191	21343	20520	21723	21826	22080	21728	21804	21825	21814	21645	21335	22096	21938	21832	21771	22093	21858	22135
00:48:07	24.4	21623	21892	21953	21742	21662	21967	21419	21924	21695	22160	22078	21962	22203	22093	22174	22231	21994	20976	21831	20654	21803	20811	21629	20915	21759	21502	21681	20578	21393	20235	21370	20593	21735	21832	22131	21756	21871	21887	21893	21697	21305	22086	21930	21880	21835	22123	21882	22108
00:50:37	24.4	21625	21890	21973	21717	21749	21988	21477	21917	21693	22173	22115	21987	22270	22128	22181	22232	22000	21069	21920	20713	21845	20883	21717	21017	21761	21594	21744	20621	21416	20270	21423	20621	21710	21834	22187	21791	21884	21924	21912	21752	21283	22102	21939	21909	21890	22165	21892	22120
00:53:07	24.4	21625	21871	21978	21701	21768	21996	21583	21914	21665	22161	22151	21968	22314	22177	22136	22190	21985	21124	21957	20744	21909	20898	21757	21059	21778	21611	21759	20661	21465	20358	21438	20693	21700	21815	22220	21809	21951	21994	21943	21814	21311	22088	21961	21954	21888	22186	21907	22125
00:55:37	24.5	21591	21886	21996	21691	21820	21971	21629	21879	21646	22128	22112	21963	22332	22227	22156	22220	21992	21146	21956	20768	21973	20915	21806	21105	21784	21672	21811	20687	21533	20402	21459	20721	21684	21831	22253	21808	21986	21998	21985	21821	21262	22089	21934	21986	21906	22206	21893	22099
00:58:07	24.5	21582	21843	21971	21677	21845	21934	21657	21856	21623	22129	22123	21938	22299	22230	22119	22189	21933	21132	21993	20787	21964	20981	21808	21165	21738	21679	21807	20706	21538	20424	21425	20771	21628	21796	22280	21805	22022	22044	21988	21837	21256	22045	21919	21988	21920	22186	21880	22098
01:00:37	24.5	21551	21804	21970	21663	21813	21912	21691	21822	21623	22123	22141	21982	22335	22291	22112	22163	21939	21198	22027	20881	22051	21003	21883	21203	21740	21716	21805	20712	21537	20476	21461	20815	21677	21789	22330	21864	22068	22071	22045	21878	21293	22045	21919	21982	21943	22215	21908	22104
01:03:07	24.6	21594	21860	21969	21671	21847	21948	21729	21854	21604	22116	22143	22007	22329	22301	22137	22196	21948	21254	22047	20888	22086	21053	21952	21215	21747	21778	21846	20796	21564	20536	21467	20830	21668	21786	22332	21861	22056	22075	22085	21870	21226	22049	21898	21998	21917	22180	21896	22089
01:05:37	24.6	21560	21836	21955	21665	21857	21935	21745	21834	21590	22105	22144	21951	22334	22332	22110	22143	21925	21282	22037	20951	22098	21079	21985	21280	21709	21808	21858	20804	21573	20560	21474	20858	21666	21771	22347	21885	22045	22089	22075	21888	21254	22059	21895	21987	21924	22200	21902	22062
01:08:07	24.6	21549	21803	21939	21661	21837	21932	21721	21817	21590	22100	22104	21998	22350	22324	22089	22143	21920	21330	22044	20981	22122	21109	22054	21312	21728	21876	21851	20865	21572	20601	21472	20886	21612	21785	22351	21898	22057	22102	22075	21877	21242	22018	21910	22002	21924	22175	21901	22058
01:10:37	24.6	21531	21789	21937	21640	21826	21891	21708	21795	21560	22078	22103	21936	22332	22298	22095	22143	21914	21377	22039	21030	22145	21121	22031	21383	21683	21865	21826	20924	21559	20624	21464	20873	21612	21762	22327	21890	22056	22101	22039	21891	21217	22012	21880	21997	21902	22167	21873	22056
01:13:07	24.7	21525	21835	21928	21622	21820	21895	21675	21784	21539	22085	22129	21966	22295	22314	22086	22136	21905	21396	22032	21104	22162	21179	22073	21425	21714	21876	21837	20988	21572	20666	21484	20909	21608	21758	22321	21909	22060	22093	22057	21890	21236	22027	21878	21964	21924	22165	21845	22046
01:15:37	24.7	21476	21735	21872	21574	21780	21841	21653	21757	21522	22064	22071	21897	22290	22301	22060	22078	21859	21386	22016	21093	22119	21176	22036	21415	21653	21864	21796	20990	21537	20695	21422	20881	21579	21726	22279	21855	22012	22062	22045	21837	21188	21964	21819	21944	21882	22119	21851	22019
01:18:07	24.7	21490	21761	21896	21591	21794	21851	21649	21775	21516	22038	22048	21918	22289	22277	22037	22091	21866	21436	22011	21151	22141	21244	22066	21449	21660	21859	21796	21046	21529	20758	21420	20862	21580	21715	22273	21880	22041	22083	22028	21870	21187	21978	21857	21935	21884	22155	21828	22028
01:20:37	24.8	21470	21735	21858	21560	21749	21854	21675	21742	21505	22029	22059	21879	22264	22262	22048	22054	21836	21399	21992	21149	22104	21261	22083	21433	21642	21851	21763	21100	21514	20769	21422	20880	21570	21725	22289	21859	22026	22060	21995	21841	21197	21949	21847	21962	21836	22100	21825	22002
01:23:07	24.8	21478	21739	21903	21577	21755	21851	21642	21752	21513	22040	22073	21936	22262	22290	22041	22089	21887	21419	22027	21201	22127	21329	22082	21469	21649	21858	21800	21143	21532	20846	21414	20874	21574	21734	22276	21873	22030	22077	22032	21869	21181	22004	21843	21943	21866	22129	21852	22035
01:25:37	24.8	21470	21739	21852	21551	21767	21820	21633	21733	21482	22043	22076	21902	22259	22275	22034	22043	21899	21457	22009	21220	22139	21334	22076	21483	21660	21868	21795	21191	21522	20875	21449	20869	21550	21724	22289	21851	22036	22084	22031	21857	21164	21975	21818	21970	21871	22122	21852	21999
01:28:07	24.8	21474	21747	21879	21572	21761	21856	21670	21731	21508	22033	22039	21899	22300	22291	22052	22059	21867	21404	22003	21231	22098	21370	22068	21469	21666	21875	21801	21213	21548	20936	21424	20893	21556	21724	22278	21856	22045	22076	22025	21831	21178	21984	21829	21950	21885	22117	21858	22020
01:30:37	24.9	21471	21760	21879	21585	21786	21838	21648	21732	21485	22036	22046	21894	22260	22277	22064	22072	21871	21413	21987	21240	22125	21354	22078	21481	21622	21861	21785	21196	21543	20957	21416	20860	21538	21714	22279	21874	22022	22076	22006	21832	21169	21966	21845	21958	21861	22139	21864	22030
01:33:07	24.9	21396	21692	21817	21530	21706	21771	21608	21695	21507	22032	22046	21870	22234	22245	22013	22042	21855	21380	21968	21243	22111	21381	22064	21468	21647	21860	21774	21223	21496	20975	21413	20864	21524	21703	22289	21844	22005	22044	22005	21830	21139	21975	21824	21929	21844	22114	21817	21959
01:35:37	24.9	21422	21719	21832	21534	21739	21808	21616	21697	21471	22023	22012	21876	22244	22249	22022	22036	21844	21392	21958	21234	22103	21366	22068	21450	21625	21846	21761	21223	21526	20962	21402	20850	21500	21691	22269	21852	21996	22046	21966	21808	21132	21928	21821	21921	21833	22118	21793	21989
01:38:07	24.9	21409	21679	21849	21528	21726	21803	21575	21682	21473	22046	22016	21864	22248	22228	22002	22038	21848	21394	21977	21239	22090	21354	22060	21450	21623	21854	21758	21193	21508	20978	21402	20839	21499	21678	22286	21837	21980	22047	21995	21802	21133	21964	21806	21909	21843	22125	21818	21984
01:40:37	24.9	21352	21686	21806	21523	21707	21776	21593	21660	21427	21969	22013	21854	22203	22211	22007	21995	21826	21356	21933	21225	22073	21338	22021	21397	21605	21817	21741	21191	21476	20955	21354	20818	21489	21661	22208	21820	21967	21983	21950	21784	21114	21911	21787	21896	21805	22075	21806	21921
01:43:07	25	21402	21717	21836	21509	21732	21798	21608	21686	21466	22014	22059	21872	22239	22268	22009	22030	21827	21393	21977	21255	22123	21358	22075	21441	21606	21822	21787	21221	21490	20986	21392	20825	21500	21668	22243	21816	21992	22027	21965	21789	21127	21950	21829	21920	21857	22112	21822	21972
01:45:37	25	21396	21700	21825	21519	21735	21799	21599	21677	21444	22021	22016	21874	22228	22229	21992	22028	21799	21363	21935	21197	22093	21332	22032	21421	21608	21778	21769	21189	21493	20980	21378	20821	21491	21663	22258	21815	21969	22038	21953	21768	21103	21933	21797	21901	21858	22084	21814	21956
01:48:07	25	21385	21688	21812	21515	21701	21795	21594	21667	21429	21995	22025	21875	22235	22213	21995	21993	21827	21376	21951	21201	22059	21351	22042	21422	21599	21771	21778	21184	21474	20956	21357	20799	21479	21654	22242	21830	21967	22036	21965	21790	21126	21947	21788	21905	21837	22097	21779	21992
01:50:37	25	21345	21647	21804	21525	21682	21778	21589	21652	21415	21975	21990	21837	22203	22226	22007	21971	21810	21365	21928	21191	22066	21375	22015	21439	21590	21773	21780	21201	21484	20956	21388	20808	21461	21660	22220	21818	21950	22042	21951	21791	21118	21919	21781	21863	21819	22076	21766	21938
01:53:07	25	21346	21687	21796	21492	21682	21779	21555	21654	21402	21961	21987	21837	22250	22194	21990	21976	21786	21350	21914	21187	22082	21354	22008	21416	21555	21792	21760	21187	21476	20927	21372	20786	21480	21655	22235	21824	21940	22024	21957	21786	21111	21911	21802	21881	21816	22091	21791	21940
01:55:37	25.1	21334	21657	21776	21480	21675	21762	21563	21647	21409	21974	21971	21834	22193	22214	21969	21948	21766	21341	21927	21184	22047	21321	22010	21417	21570	21761	21710	21167	21453	20925	21355	20773	21436	21616	22206	21795	21915	21991	21912	21751	21084	21895	21783	21857	21781	22079	21756	21930
01:58:07	25.1	21318	21642	21795	21463	21668	21750	21564	21620	21380	21937	21975	21820	22209	22181	21957	21957	21751	21347	21925	21165	22034	21325	21985	21392	21544	21772	21714	21140	21450	20942	21343	20782	21394	21636	22205	21783	21952	21991	21951	21744	21026	21896	21758	21857	21769	22050	21743	21899
02:00:37	25.1	21361	21664	21806	21481	21666	21762	21573	21638	21415	21977	21992	21855	22197	22218	21983	21963	21805	21375	21907	21201	22090	21351	22031	21437	21549	21769	21734	21168	21444	20949	21331	20774	21424	21616	22245	21808	21944	22007	21955	21757	21078	21894	21765	21875	21800	22066	21753	21931
02:03:07	25.1	21319	21631	21798	21473	21634	21762	21537	21629	21366	21976	21990	21811	22208	22180	21954	21967	21822	21342	21926	21188	22053	21353	22022	21395	21546	21783	21729	21180	21467	20928	21362	20809	21438	21672	22223	21783	21963	21998	21936	21725	21059	21897	21751	21858	21777	22044	21742	21918
02:05:37	25.1	21331	21642	21794	21468	21646	21748	21535	21612	21372	21924	21939	21813	22171	22181	21950	21947	21791	21358	21892	21171	22038	21302	22013	21388	21502	21720	21697	21161	21465	20927	21332	20748	21432	21629	22206	21811	21973	21983	21938	21758	21045	21888	21769	21866	21791	22066	21768	21900
02:08:07	25.1	21321	21662	21759	21462	21675	21747	21545	21600	21392	21952	21976	21828	22205	22180	21961	21958	21788	21345	21927	21183	22066	21312	22002	21395	21512	21754	21711	21120	21439	20934	21337	20761	21432	21646	22208	21797	21917	22003	21916	21768	21042	21891	21762	21874	21773	22068	21772	21908
02:10:37	25.1	21338	21633	21783	21462	21654	21761	21523	21602	21376	21932	21983	21837	22195	22218	21990	21966	21782	21351	21916	21178	22073	21333	22010	21372	21547	21760	21712	21155	21446	20939	21361	20778	21416	21624	22244	21767	21946	22016	21924	21761	21049	21876	21750	21898	21780	22073	21765	21909
02:13:07	25.2	21320	21638	21778	21465	21638	21761	21546	21606	21341	21932	21959	21828	22200	22196	21968	21958	21758	21358	21922	21175	22051	21323	22023	21412	21553	21743	21715	21190	21463	20935	21342	20791	21394	21622	22194	21780	21911	21986	21948	21749	21049	21884	21737	21849	21781	22068	21773	21934
02:15:37	25.2	21320	21624	21755	21450	21640	21718	21523	21579	21357	21917	21956	21788	22179	22189	21966	21937	21741	21351	21919	21153	22029	21330	22005	21376	21535	21748	21711	21160	21465	20914	21331	20809	21397	21610	22198	21785	21912	21967	21919	21726	21022	21894	21753	21859	21790	22084	21763	21925
02:18:07	25.2	21303	21620	21750	21455	21646	21731	21528	21598	21348	21952	21955	21815	22200	22174	21958	21931	21756	21351	21888	21177	22046	21315	21988	21357	21535	21743	21702	21178	21444	20937	21341	20789	21386	21597	22197	21793	21906	21974	21936	21754	21056	21857	21730	21846	21790	22059	21739	21910
02:20:37	25.2	21288	21608	21763	21445	21625	21727	21520	21572	21343	21922	21931	21803	22152	22154	21934	21897	21732	21344	21904	21163	22035	21294	21968	21362	21480	21722	21696	21159	21426	20915	21326	20797	21348	21582	22186	21761	21914	21976	21872	21711	21001	21845	21734	21822	21750	22021	21731	21891
02:23:07	25.2	21314	21620	21765	21433	21629	21723	21513	21572	21359	21926	21974	21828	22177	22200	21943	21914	21743	21354	21911	21147	22055	21319	22003	21364	21507	21761	21710	21147	21441	20943	21347	20793	21376	21604	22202	21777	21949	21995	21922	21733	21035	21864	21736	21831	21776	22039	21718	21910
02:25:37	25.2	21282	21621	21754	21442	21611	21728	21517	21556	21326	21900	21972	21799	22177	22185	21960	21922	21714	21347	21923	21168	22020	21316	21979	21365	21502	21727	21693	21166	21451	20911	21355	20785	21353	21617	22213	21767	21936	21983	21931	21709	20997	21861	21749	21841	21783	22032	21758	21931
02:28:07	25.2	21290	21620	21782	21462	21659	21729	21540	21572	21339	21913	21979	21826	22207	22194	21979	21940	21745	21339	21890	21170	22058	21308	21978	21372	21501	21741	21714	21166	21438	20929	21328	20783	21391	21591	22216	21779	21935	21988	21899	21709	21009	21878	21760	21862	21795	22054	21757	21948
02:30:37	25.2	21285	21611	21724	21415	21609	21718	21501	21558	21333	21924	21921	21805	22164	22182	21964	21921	21706	21328	21910	21167	22022	21291	21980	21365	21505	21724	21700	21180	21438	20936	21328	20797	21341	21601	22174	21752	21910	21964	21890	21711	21022	21862	21732	21839	21807	22064	21746	21890
02:33:07	25.2	21286	21607	21759	21431	21636	21733	21517	21558	21324	21919	21947	21811	22166	22184	21938	21927	21708	21335	21904	21163	22034	21296	21975	21376	21485	21726	21695	21151	21443	20922	21342	20752	21352	21616	22206	21773	21921	21987	21894	21724	21015	21857	21749	21847	21797	22071	21770	21889
02:35:37	25.2	21237	21599	21723	21415	21612	21710	21495	21520	21300	21895	21954	21798	22152	22177	21958	21914	21740	21358	21904	21151	22022	21305	21961	21365	21468	21720	21692	21144	21425	20933	21337	20746	21353	21618	22197	21780	21937	21986	21908	21720	20997	21852	21744	21835	21789	22053	21754	21903
02:38:07	25.2	21234	21586	21745	21411	21635	21697	21512	21571	21310	21883	21955	21820	22176	22185	21953	21874	21727	21342	21878	21177	22024	21311	21986	21372	21507	21712	21688	21169	21451	20918	21326	20748	21345	21605	22206	21761	21945	21996	21905	21706	21003	21846	21730	21829	21783	22042	21759	21892
02:40:37	25.3	21254	21607	21757	21409	21629	21729	21501	21518	21280	21907	21926	21759	22164	22135	21933	21869	21711	21326	21908	21162	22022	21308	21985	21383	21454	21686	21668	21155	21440	20920	21314	20748	21315	21587	22185	21738	21917	21982	21886	21725	20988	21856	21722	21823	21777	22070	21732	21919
02:43:07	25.3	21228	21596	21732	21402	21607	21722	21488	21530	21314	21877	21927	21806	22154	22173	21950	21876	21715	21344	21884	21143	22017	21295	21984	21355	21462	21704	21669	21116	21409	20906	21311	20733	21313	21581	22190	21753	21924	21951	21889	21716	20998	21833	21728	21821	21778	22036	21733	21893
02:45:37	25.3	21214	21562	21700	21391	21610	21691	21485	21552	21279	21878	21928	21762	22134	22144	21925	21886	21706	21332	21873	21138	22021	21247	21945	21372	21473	21692	21666	21135	21426	20913	21331	20739	21319	21576	22178	21740	21901	21987	21905	21716	20985	21825	21716	21813	21770	22026	21720	21896
02:48:07	25.3	21224	21564	21715	21400	21589	21704	21479	21500	21306	21890	21950	21814	22180	22176	21946	21882	21680	21338	21908	21134	22018	21273	21996	21340	21472	21724	21676	21129	21415	20921	21329	20737	21304	21600	22182	21733	21931	21970	21851	21735	20989	21847	21729	21839	21788	22071	21746	21900
02:50:37	25.3	21257	21602	21731	21403	21615	21711	21488	21550	21297	21878	21939	21787	22161	22181	21967	21879	21682	21324	21878	21134	22019	21315	21965	21369	21465	21725	21679	21158	21423	20916	21327	20756	21313	21583	22167	21783	21919	21969	21884	21731	20961	21832	21728	21817	21802	22040	21736	21891
02:53:07	25.3	21209	21556	21697	21377	21579	21686	21451	21529	21272	21899	21928	21783	22155	22150	21914	21908	21681	21326	21890	21176	22029	21286	21975	21358	21465	21720	21670	21178	21415	20919	21320	20735	21287	21572	22198	21767	21890	21953	21898	21712	20935	21820	21700	21829	21772	22034	21739	21883
02:55:37	25.3	21234	21576	21733	21383	21584	21667	21470	21511	21278	21883	21921	21789	22144	22125	21926	21867	21673	21318	21857	21140	22009	21278	21971	21340	21460	21708	21671	21128	21428	20894	21298	20733	21295	21561	22172	21767	21895	21996	21878	21697	20956	21819	21728	21835	21745	22017	21717	21870
02:58:07	25.3	21197	21570	21707	21361	21588	21666	21456	21497	21271	21851	21916	21750	22134	22134	21898	21851	21662	21304	21859	21135	22008	21273	21939	21356	21434	21669	21644	21099	21426	20885	21287	20710	21289	21555	22139	21734	21903	21966	21883	21694	20951	21829	21690	21817	21741	22031	21713	21885
03:00:37	25.3	21224	21576	21722	21394	21579	21677	21476	21515	21256	21886	21932	21785	22146	22125	21930	21919	21685	21321	21893	21141	22017	21298	21990	21355	21439	21698	21672	21125	21415	20902	21334	20737	21297	21560	22160	21765	21909	21999	21889	21710	20961	21800	21721	21787	21771	22046	21718	21874
03:03:07	25.3	21156	21540	21675	21325	21560	21667	21455	21462	21204	21822	21890	21753	22136	22152	21876	21841	21635	21298	21845	21099	21991	21248	21941	21315	21437	21651	21645	21129	21395	20891	21288	20706	21284	21547	22146	21723	21874	21943	21852	21665	20915	21796	21680	21812	21756	22020	21706	21853
03:05:37	25.4	21175	21555	21699	21375	21587	21666	21467	21490	21234	21853	21929	21779	22126	22148	21919	21858	21667	21302	21853	21136	22029	21288	21971	21314	21407	21700	21643	21117	21413	20925	21296	20708	21268	21563	22167	21745	21890	21946	21883	21680	20937	21833	21724	21796	21752	22027	21708	21867
03:08:07	25.4	21165	21530	21681	21358	21553	21635	21449	21459	21223	21851	21909	21787	22138	22122	21900	21859	21658	21296	21853	21121	22027	21268	21950	21323	21409	21690	21621	21139	21425	20906	21300	20711	21260	21567	22175	21731	21907	21995	21885	21676	20907	21806	21667	21811	21747	22014	21715	21849
03:10:37	25.4	21167	21552	21679	21351	21559	21687	21448	21487	21221	21846	21915	21749	22138	22147	21897	21857	21637	21313	21880	21123	21992	21280	21962	21325	21403	21682	21643	21133	21407	20906	21311	20721	21246	21548	22168	21744	21932	21950	21879	21681	20920	21803	21691	21813	21732	22013	21697	21860
03:13:07	25.4	21156	21537	21660	21364	21550	21659	21420	21470	21233	21865	21899	21757	22123	22148	21904	21829	21630	21294	21844	21129	21983	21269	21961	21326	21403	21666	21628	21124	21389	20898	21282	20696	21244	21545	22144	21733	21896	21975	21862	21644	20911	21789	21693	21800	21781	22037	21736	21854
03:15:37	25.4	21132	21506	21655	21315	21523	21617	21421	21422	21193	21824	21892	21713	22110	22087	21881	21855	21611	21272	21826	21102	21959	21243	21928	21268	21376	21649	21630	21083	21400	20858	21261	20671	21190	21521	22111	21708	21857	21947	21825	21635	20897	21802	21664	21794	21730	21992	21685	21846
03:18:07	25.4	21161	21508	21690	21354	21529	21654	21448	21446	21205	21862	21882	21738	22096	22125	21900	21839	21614	21293	21833	21127	21993	21282	21936	21310	21383	21651	21620	21114	21401	20853	21293	20672	21242	21543	22142	21720	21866	21963	21875	21680	20895	21784	21674	21783	21743	22035	21705	21850
03:20:37	25.4	21132	21503	21640	21342	21552	21642	21431	21418	21201	21858	21888	21726	22105	22107	21916	21819	21622	21295	21818	21126	21994	21258	21939	21298	21388	21666	21639	21109	21399	20883	21308	20694	21228	21516	22155	21748	21873	21942	21874	21649	20871	21784	21675	21765	21734	22014	21718	21853
03:23:07	25.4	21129	21507	21649	21309	21541	21642	21460	21430	21188	21825	21884	21743	22100	22114	21888	21840	21614	21276	21825	21117	21971	21270	21930	21323	21354	21642	21620	21103	21413	20882	21269	20706	21225	21529	22150	21709	21887	21934	21857	21657	20878	21787	21648	21769	21744	22027	21685	21811
03:25:37	25.4	21075	21481	21631	21325	21525	21623	21394	21445	21196	21832	21898	21751	22109	22094	21881	21833	21582	21276	21831	21121	21989	21274	21945	21282	21349	21658	21599	21089	21382	20884	21275	20686	21256	21512	22122	21719	21856	21937	21860	21640	20859	21759	21667	21775	21738	22004	21690	21836
03:28:07	25.4	21112	21500	21617	21321	21535	21638	21421	21446	21187	21806	21859	21745	22105	22130	21880	21815	21594	21270	21844	21123	21988	21254	21940	21294	21351	21638	21590	21057	21395	20868	21239	20669	21261	21500	22144	21706	21886	21958	21850	21636	20893	21780	21654	21781	21741	22040	21709	21843
03:30:37	25.4	21082	21502	21604	21307	21540	21621	21405	21434	21157	21819	21861	21769	22110	22104	21880	21817	21615	21294	21817	21111	21980	21263	21960	21304	21363	21638	21608	21105	21385	20880	21276	20674	21242	21511	22125	21707	21881	21936	21845	21627	20855	21736	21667	21778	21739	22012	21689	21815
03:33:07	25.5	21091	21505	21629	21292	21529	21633	21413	21423	21144	21816	21877	21728	22096	22086	21882	21813	21600	21256	21823	21111	21986	21246	21940	21272	21336	21651	21631	21087	21358	20905	21249	20678	21218	21494	22149	21713	21878	21937	21842	21645	20834	21749	21642	21753	21712	22000	21673	21811
03:35:37	25.5	21057	21487	21607	21306	21520	21620	21401	21423	21151	21796	21876	21717	22095	22115	21877	21789	21585	21261	21828	21099	21961	21260	21920	21282	21337	21615	21626	21077	21365	20845	21234	20643	21220	21491	22146	21718	21858	21936	21870	21650	20835	21727	21648	21747	21721	21985	21685	21818
03:38:07	25.5	21048	21485	21607	21317	21528	21633	21366	21403	21134	21799	21851	21700	22081	22077	21890	21812	21567	21260	21815	21086	21953	21260	21908	21272	21322	21611	21639	21071	21354	20870	21239	20656	21229	21489	22089	21695	21854	21932	21839	21602	20820	21740	21645	21750	21708	22013	21685	21819
03:40:37	25.5	21066	21475	21623	21319	21521	21595	21412	21388	21124	21826	21855	21725	22085	22085	21860	21805	21548	21304	21816	21100	21975	21261	21929	21276	21346	21618	21636	21069	21361	20871	21252	20656	21235	21482	22097	21692	21884	21908	21844	21620	20846	21713	21651	21733	21731	22006	21670	21798
03:43:07	25.5	21032	21457	21581	21266	21477	21566	21355	21362	21094	21757	21817	21674	22034	22063	21833	21754	21531	21256	21781	21062	21929	21257	21922	21230	21285	21597	21564	21037	21327	20824	21234	20604	21169	21457	22046	21660	21823	21895	21786	21568	20764	21697	21617	21728	21710	21955	21653	21787
03:45:37	25.5	21028	21453	21565	21236	21474	21567	21346	21351	21075	21761	21818	21687	22054	22060	21863	21751	21526	21256	21772	21028	21942	21225	21904	21224	21293	21585	21587	21074	21328	20836	21221	20607	21165	21466	22086	21687	21813	21903	21800	21576	20779	21689	21615	21711	21678	21964	21643	21778
03:48:07	25.5	21039	21457	21602	21282	21487	21605	21367	21360	21094	21771	21824	21686	22063	22056	21869	21769	21522	21285	21814	21083	21946	21249	21919	21260	21289	21619	21593	21070	21349	20860	21238	20643	21200	21469	22088	21669	21842	21918	21806	21599	20825	21702	21627	21739	21695	21969	21677	21791
03:50:37	25.5	21004	21445	21583	21254	21492	21603	21350	21367	21075	21795	21838	21685	22079	22057	21859	21766	21533	21252	21788	21063	21942	21222	21906	21229	21263	21591	21606	21059	21312	20850	21235	20624	21177	21482	22086	21681	21845	21935	21816	21610	20786	21716	21626	21742	21709	21966	21660	21783
03:53:07	25.5	21037	21461	21588	21272	21514	21597	21375	21371	21082	21774	21845	21718	22062	22066	21866	21776	21518	21261	21778	21086	21952	21251	21915	21243	21292	21596	21599	21080	21355	20863	21239	20649	21185	21474	22069	21685	21847	21905	21796	21603	20791	21711	21626	21709	21716	21987	21658	21783
03:55:37	25.5	20999	21462	21577	21268	21476	21569	21355	21354	21106	21753	21829	21675	22045	22054	21845	21758	21504	21240	21766	21093	21978	21243	21925	21223	21260	21594	21569	21075	21351	20865	21244	20650	21158	21427	22084	21694	21831	21918	21826	21600	20782	21688	21632	21720	21696	21993	21658	21777
03:58:07	25.5	20968	21441	21593	21243	21496	21563	21352	21366	21056	21766	21807	21693	22082	22063	21845	21769	21496	21255	21770	21083	21918	21249	21891	21244	21233	21588	21568	21061	21342	20840	21223	20663	21158	21467	22079	21669	21823	21926	21837	21586	20768	21701	21615	21717	21710	21962	21653	21770
04:00:37	25.5	20990	21447	21591	21251	21499	21545	21366	21350	21057	21770	21828	21710	22083	22065	21841	21769	21499	21244	21777	21066	21952	21237	21894	21253	21230	21589	21568	21048	21318	20869	21217	20638	21163	21456	22099	21681	21860	21902	21808	21614	20767	21718	21602	21729	21688	21985	21653	21811
04:03:07	25.5	20983	21429	21569	21273	21479	21561	21349	21344	21080	21731	21824	21676	22066	22071	21866	21783	21468	21239	21782	21044	21930	21235	21901	21236	21233	21581	21581	21053	21364	20851	21223	20630	21142	21456	22088	21698	21854	21934	21830	21586	20753	21712	21632	21755	21725	21993	21682	21809
04:05:37	25.5	21003	21450	21597	21268	21488	21588	21354	21354	21044	21775	21818	21698	22056	22064	21853	21773	21479	21247	21787	21055	21970	21259	21915	21252	21234	21580	21556	21049	21361	20859	21242	20646	21133	21454	22080	21676	21842	21931	21805	21593	20764	21673	21630	21717	21732	21986	21652	21832
04:08:07	25.6	20951	21400	21556	21232	21484	21556	21321	21338	21049	21760	21823	21677	22043	22031	21831	21776	21454	21243	21825	21052	21923	21235	21877	21248	21209	21558	21571	21038	21348	20830	21209	20639	21121	21439	22087	21662	21807	21930	21816	21572	20750	21696	21599	21713	21689	21966	21642	21799
04:10:37	25.6	20974	21437	21565	21270	21497	21588	21362	21325	21061	21773	21809	21680	22057	22079	21864	21764	21475	21229	21830	21074	21966	21242	21911	21268	21219	21594	21567	21034	21349	20852	21214	20632	21131	21420	22108	21668	21850	21918	21815	21584	20754	21711	21637	21733	21721	21970	21681	21806
04:13:07	25.6	20981	21457	21580	21261	21485	21594	21366	21349	21032	21743	21819	21661	22072	22067	21838	21782	21456	21264	21800	21097	21940	21233	21895	21240	21222	21579	21574	21050	21343	20836	21222	20638	21129	21446	22053	21659	21842	21896	21807	21572	20724	21685	21611	21721	21684	21972	21656	21783
04:15:37	25.6	20968	21421	21558	21242	21446	21548	21340	21319	21001	21748	21815	21649	22045	22050	21828	21729	21448	21229	21766	21052	21949	21246	21878	21235	21186	21589	21553	21025	21313	20854	21196	20633	21108	21421	22067	21676	21828	21890	21795	21576	20720	21684	21579	21695	21683	21991	21661	21804
04:18:07	25.6	20921	21409	21521	21229	21475	21562	21333	21308	21016	21728	21797	21672	22037	22033	21833	21751	21432	21213	21777	21050	21938	21267	21889	21231	21207	21569	21549	21025	21320	20840	21214	20602	21104	21420	22076	21643	21844	21898	21820	21556	20712	21669	21616	21714	21681	21990	21632	21787
04:20:37	25.6	20968	21393	21569	21217	21492	21531	21330	21290	21005	21717	21789	21668	22037	22040	21851	21737	21414	21213	21769	21052	21940	21205	21871	21221	21198	21560	21553	21034	21329	20831	21196	20600	21104	21423	22061	21652	21803	21881	21790	21577	20730	21656	21599	21735	21699	21966	21649	21760
04:23:07	25.6	20963	21412	21529	21223	21451	21542	21315	21300	21007	21730	21813	21656	22036	22033	21837	21743	21430	21243	21789	21051	21939	21247	21928	21253	21217	21564	21560	21046	21318	20865	21211	20608	21119	21401	22065	21679	21821	21917	21803	21565	20724	21677	21596	21717	21696	21992	21631	21755
04:25:37	25.6	20951	21394	21524	21230	21442	21537	21311	21311	21000	21739	21778	21653	22044	22051	21847	21740	21416	21235	21804	21074	21935	21235	21903	21224	21220	21572	21551	21062	21323	20859	21215	20636	21120	21427	22074	21658	21842	21895	21799	21579	20706	21668	21599	21703	21690	21985	21630	21786
04:28:07	25.6	20900	21370	21517	21181	21414	21536	21319	21275	20989	21703	21791	21656	22036	22012	21810	21724	21409	21220	21733	21022	21888	21203	21875	21192	21179	21534	21531	20999	21270	20811	21179	20570	21066	21410	22056	21662	21805	21910	21778	21538	20687	21643	21558	21681	21702	21957	21642	21734
04:30:37	25.6	20928	21378	21543	21216	21440	21545	21327	21312	21001	21706	21797	21683	22027	22039	21814	21737	21428	21223	21759	21048	21920	21257	21884	21225	21188	21573	21563	21036	21332	20842	21230	20615	21106	21423	22067	21658	21812	21909	21775	21551	20685	21668	21601	21693	21699	21961	21660	21735
04:33:07	25.6	20926	21375	21556	21200	21459	21549	21313	21341	20995	21694	21787	21656	22010	22034	21863	21718	21374	21256	21758	21046	21915	21243	21890	21199	21145	21544	21528	21036	21315	20829	21192	20578	21086	21412	22065	21657	21831	21893	21811	21577	20684	21678	21604	21730	21704	21991	21665	21759
04:35:37	25.6	20915	21368	21547	21222	21442	21556	21311	21318	20972	21721	21784	21652	22047	22015	21840	21737	21401	21260	21771	21036	21919	21243	21914	21205	21164	21558	21545	21014	21324	20827	21187	20586	21093	21411	22056	21675	21845	21879	21786	21568	20700	21629	21576	21687	21719	21991	21637	21751
04:38:07	25.6	20924	21395	21531	21207	21460	21544	21325	21326	20987	21724	21793	21656	22035	22047	21848	21731	21391	21237	21751	21057	21934	21243	21888	21202	21150	21522	21533	21030	21312	20830	21184	20589	21073	21416	22059	21675	21846	21895	21805	21559	20696	21651	21589	21721	21713	21994	21647	21753
04:40:37	25.6	20902	21395	21517	21213	21447	21551	21305	21311	20972	21708	21776	21654	22037	22028	21834	21726	21392	21218	21777	21028	21946	21232	21894	21229	21133	21535	21516	21031	21316	20816	21189	20618	21082	21400	22039	21673	21812	21901	21796	21573	20672	21644	21580	21699	21713	21989	21636	21773
04:43:07	25.6	20879	21354	21516	21193	21443	21528	21261	21266	20955	21686	21795	21662	22007	22009	21811	21698	21371	21206	21765	21041	21900	21222	21893	21204	21126	21535	21528	21045	21281	20822	21175	20591	21029	21389	22025	21658	21802	21858	21791	21531	20659	21631	21568	21668	21674	21961	21620	21728
04:45:37	25.6	20882	21358	21523	21212	21425	21552	21300	21290	20952	21684	21795	21665	22010	22056	21855	21717	21423	21217	21739	21054	21932	21212	21900	21205	21152	21557	21525	21027	21318	20844	21214	20582	21040	21385	22046	21660	21843	21924	21803	21546	20668	21613	21602	21714	21687	21971	21622	21759
04:48:07	25.6	20902	21372	21512	21205	21442	21510	21309	21303	20936	21697	21778	21663	22031	22010	21831	21720	21405	21215	21754	21040	21947	21234	21894	21197	21127	21538	21534	21022	21323	20834	21219	20617	21039	21383	22060	21633	21808	21888	21785	21545	20651	21632	21548	21694	21700	21981	21619	21762
04:50:37	25.6	20885	21368	21520	21216	21454	21511	21303	21291	20938	21710	21792	21649	22035	22039	21835	21730	21403	21224	21733	21033	21929	21233	21890	21186	21125	21509	21530	21022	21324	20818	21177	20568	21045	21377	22038	21663	21817	21910	21778	21559	20667	21626	21568	21718	21706	21993	21630	21723
04:53:07	25.6	20861	21315	21503	21172	21414	21492	21247	21275	20923	21669	21746	21640	22016	21997	21805	21721	21411	21214	21745	21025	21904	21232	21898	21188	21110	21498	21509	20992	21266	20793	21171	20546	21009	21362	22017	21649	21796	21886	21794	21525	20612	21599	21548	21684	21663	21957	21624	21737
04:55:37	25.6	20851	21356	21510	21208	21443	21512	21287	21282	20930	21691	21728	21632	21997	22019	21821	21705	21396	21218	21709	21054	21908	21232	21904	21197	21121	21500	21516	21024	21314	20850	21183	20594	21033	21371	22072	21644	21819	21893	21831	21531	20663	21634	21576	21689	21698	21986	21614	21740
04:58:07	25.6	20829	21316	21479	21171	21401	21493	21253	21249	20896	21648	21730	21622	21981	22015	21820	21691	21360	21183	21703	20993	21887	21205	21873	21169	21074	21485	21476	21005	21280	20788	21152	20532	20971	21379	22040	21617	21808	21866	21753	21538	20641	21596	21544	21678	21699	21965	21604	21693
05:00:37	25.6	20837	21330	21501	21201	21438	21519	21255	21249	20906	21707	21786	21648	22002	22010	21804	21713	21396	21218	21742	21045	21933	21239	21907	21211	21155	21527	21511	21026	21312	20822	21178	20582	21006	21379	22051	21640	21820	21909	21783	21566	20632	21622	21550	21709	21680	21965	21632	21719
05:03:07	25.6	20844	21328	21511	21202	21421	21515	21291	21293	20928	21682	21769	21646	22014	22032	21833	21717	21359	21188	21728	21041	21928	21229	21894	21187	21111	21510	21495	21013	21316	20828	21179	20584	21011	21370	22022	21643	21830	21903	21794	21558	20643	21613	21587	21702	21698	21984	21658	21740
05:05:37	25.6	20844	21367	21483	21211	21463	21535	21303	21262	20906	21695	21759	21652	22014	22016	21827	21711	21373	21219	21746	21025	21943	21230	21914	21191	21099	21525	21509	21011	21319	20818	21223	20576	20987	21355	22045	21657	21815	21909	21810	21578	20650	21596	21538	21691	21702	21974	21633	21733
05:08:07	25.6	20819	21313	21508	21183	21419	21524	21302	21244	20914	21670	21766	21647	22024	22018	21829	21735	21360	21212	21746	21034	21948	21262	21879	21207	21118	21499	21507	21006	21305	20830	21193	20571	21043	21370	22028	21659	21835	21902	21814	21575	20624	21592	21565	21693	21689	21976	21646	21733
05:10:37	25.6	20809	21309	21449	21156	21401	21512	21254	21229	20866	21636	21734	21589	21968	22001	21803	21695	21333	21179	21735	21001	21911	21221	21866	21199	21070	21474	21454	20970	21268	20791	21143	20540	21008	21342	22031	21592	21805	21861	21763	21557	20591	21581	21532	21667	21672	21955	21616	21719
05:13:07	25.6	20799	21325	21468	21172	21399	21474	21257	21257	20894	21668	21753	21642	21983	22006	21828	21714	21338	21197	21749	21022	21919	21245	21882	21196	21094	21529	21464	20991	21288	20817	21190	20582	21032	21384	22027	21662	21818	21917	21788	21564	20631	21599	21578	21675	21699	22001	21643	21725
05:15:37	25.6	20806	21314	21461	21159	21411	21491	21283	21251	20902	21658	21763	21629	22008	22009	21832	21713	21345	21197	21750	21027	21933	21251	21873	21202	21059	21508	21494	20987	21301	20819	21196	20582	21010	21366	22040	21666	21812	21887	21768	21546	20609	21599	21554	21656	21703	21966	21648	21720
05:18:07	25.7	20795	21309	21478	21163	21426	21474	21271	21260	20893	21665	21757	21643	22007	22008	21806	21724	21354	21185	21771	21051	21959	21243	21900	21201	21060	21497	21510	21017	21301	20796	21182	20589	20982	21333	22025	21619	21817	21873	21791	21548	20587	21580	21552	21679	21660	21982	21646	21704
05:20:37	25.7	20797	21310	21487	21155	21444	21487	21255	21278	20889	21683	21751	21615	21991	21996	21823	21721	21325	21198	21752	21030	21936	21222	21887	21207	21061	21478	21489	20989	21292	20796	21151	20578	20967	21361	22053	21643	21845	21912	21790	21548	20583	21579	21551	21665	21680	21979	21643	21699
05:23:07	25.7	20756	21308	21488	21192	21447	21483	21252	21226	20845	21657	21746	21619	22006	22024	21829	21711	21334	21175	21737	21036	21954	21204	21852	21188	21066	21482	21496	20998	21312	20802	21156	20572	20995	21339	22008	21637	21830	21891	21786	21542	20585	21593	21549	21682	21686	21956	21645	21706
05:25:37	25.7	20786	21299	21485	21159	21435	21502	21254	21241	20876	21668	21759	21619	22004	22006	21811	21699	21322	21193	21746	21023	21926	21216	21900	21169	21089	21490	21515	21023	21305	20823	21160	20579	20981	21350	22023	21645	21829	21884	21790	21534	20569	21579	21557	21672	21691	21973	21649	21706
05:28:07	25.7	20821	21327	21466	21154	21414	21485	21257	21277	20891	21681	21733	21626	21980	22014	21806	21694	21299	21180	21730	21016	21943	21238	21902	21200	21062	21473	21485	21010	21300	20798	21163	20601	20963	21348	22012	21640	21791	21900	21782	21543	20576	21574	21557	21697	21697	21982	21643	21703
05:30:37	25.7	20771	21295	21481	21170	21414	21492	21228	21258	20866	21648	21744	21587	21998	21973	21849	21689	21269	21187	21705	21010	21917	21235	21909	21166	21065	21501	21487	20996	21288	20813	21180	20592	20983	21370	22022	21622	21805	21883	21777	21498	20580	21557	21528	21673	21669	21987	21611	21690
05:33:07	25.7	20773	21287	21506	21155	21391	21480	21243	21224	20835	21665	21724	21599	21994	21975	21823	21698	21301	21171	21702	21004	21926	21228	21934	21172	21062	21463	21471	21006	21256	20802	21176	20554	20943	21344	22030	21617	21800	21867	21772	21504	20559	21554	21538	21662	21670	21955	21622	21708
05:35:37	25.7	20741	21281	21465	21132	21433	21457	21249	21227	20850	21662	21731	21600	21990	22004	21835	21721	21298	21187	21727	21025	21926	21239	21937	21197	21024	21501	21450	20972	21284	20804	21159	20551	20948	21338	22028	21643	21832	21884	21793	21545	20552	21578	21541	21670	21678	21981	21632	21705
05:38:07	25.7	20717	21281	21462	21120	21404	21454	21225	21211	20861	21633	21746	21593	21983	21992	21828	21683	21289	21157	21702	21021	21951	21244	21901	21174	21015	21490	21473	20975	21274	20786	21164	20553	20932	21318	22004	21619	21820	21896	21776	21529	20568	21586	21541	21671	21681	21975	21625	21723
05:40:37	25.7	20719	21284	21489	21117	21402	21473	21238	21234	20856	21625	21730	21589	21989	21996	21816	21675	21294	21182	21731	20996	21949	21243	21927	21165	21017	21488	21459	20996	21282	20827	21155	20561	20932	21326	22000	21603	21828	21876	21761	21517	20533	21558	21537	21657	21651	21975	21629	21722
05:43:07	25.7	20752	21286	21472	21126	21392	21464	21218	21218	20859	21639	21721	21604	21964	21991	21794	21681	21297	21151	21717	21022	21917	21222	21896	21186	21028	21478	21494	20981	21278	20781	21191	20565	20925	21324	22016	21645	21827	21888	21755	21487	20552	21543	21532	21669	21664	21977	21627	21715
05:45:37	25.7	20720	21311	21458	21112	21401	21441	21210	21205	20819	21642	21720	21589	21987	21971	21796	21673	21287	21160	21695	21045	21942	21198	21921	21179	21056	21478	21473	20985	21282	20799	21164	20539	20920	21330	21994	21616	21807	21871	21756	21505	20543	21515	21532	21629	21646	21961	21615	21712
05:48:07	25.7	20700	21285	21462	21101	21367	21444	21207	21214	20838	21626	21732	21589	21966	21989	21805	21672	21264	21177	21736	21003	21902	21242	21903	21176	21027	21444	21447	20984	21258	20781	21176	20529	20919	21334	22029	21638	21817	21882	21779	21514	20525	21539	21536	21644	21681	21969	21614	21700
05:50:37	25.7	20732	21272	21468	21141	21389	21492	21187	21207	20842	21660	21704	21585	21970	21994	21782	21659	21268	21151	21705	20995	21906	21234	21902	21188	21001	21462	21478	20977	21283	20799	21188	20548	20910	21314	21974	21584	21817	21891	21772	21507	20528	21538	21524	21639	21652	21967	21622	21672
05:53:07	25.7	20712	21265	21440	21128	21397	21438	21242	21193	20800	21619	21707	21604	21967	21977	21789	21682	21268	21155	21676	21026	21872	21228	21906	21182	21026	21452	21460	20975	21252	20791	21169	20530	20917	21318	22011	21596	21828	21879	21771	21492	20545	21541	21522	21657	21670	21964	21639	21705
05:55:37	25.7	20724	21282	21465	21145	21371	21446	21244	21194	20814	21601	21684	21597	21942	21977	21788	21670	21282	21136	21677	20995	21906	21226	21901	21182	21025	21454	21476	20971	21294	20788	21164	20519	20887	21304	21995	21621	21805	21860	21774	21489	20517	21554	21510	21636	21658	21945	21611	21680
05:58:07	25.7	20705	21266	21456	21135	21420	21446	21236	21182	20830	21609	21713	21597	21935	21977	21781	21663	21279	21137	21692	21016	21923	21243	21921	21191	21022	21452	21458	20958	21278	20796	21141	20531	20915	21286	21983	21604	21814	21882	21789	21500	20501	21519	21505	21656	21694	21987	21610	21650
06:00:37	25.7	20686	21254	21439	21117	21360	21418	21182	21196	20814	21610	21684	21572	21960	21984	21802	21645	21258	21157	21666	20999	21915	21226	21884	21167	21000	21460	21466	20984	21290	20789	21169	20527	20900	21306	21994	21594	21811	21890	21757	21479	20507	21516	21501	21634	21662	21951	21607	21648
06:03:07	25.7	20647	21209	21397	21100	21331	21415	21165	21149	20793	21606	21701	21561	21940	21952	21786	21651	21258	21103	21674	20979	21887	21200	21859	21183	20984	21440	21452	20946	21279	20772	21134	20510	20865	21293	22000	21600	21803	21854	21746	21457	20489	21505	21471	21633	21637	21968	21592	21629
06:05:37	25.7	20652	21220	21406	21082	21356	21408	21192	21177	20769	21590	21660	21574	21921	21934	21779	21641	21216	21100	21682	20977	21872	21198	21865	21149	20960	21433	21425	20928	21265	20775	21141	20507	20886	21258	21968	21583	21777	21852	21728	21459	20480	21491	21502	21610	21658	21905	21589	21650
06:08:07	25.8	20675	21265	21436	21103	21372	21439	21210	21163	20788	21610	21706	21577	21950	21949	21787	21644	21254	21127	21658	20986	21886	21190	21887	21157	20959	21448	21454	20954	21272	20789	21147	20515	20868	21287	21978	21625	21814	21896	21771	21491	20498	21502	21497	21613	21664	21967	21607	21663
06:10:37	25.8	20640	21241	21405	21109	21337	21421	21179	21158	20773	21588	21683	21550	21922	21973	21791	21650	21245	21146	21684	20987	21903	21220	21856	21167	20961	21430	21452	20951	21263	20796	21145	20501	20892	21293	21962	21600	21786	21857	21754	21482	20505	21496	21477	21614	21673	21960	21609	21655
06:13:07	25.8	20670	21233	21410	21103	21368	21437	21169	21163	20755	21588	21672	21564	21927	21935	21793	21634	21224	21139	21663	21013	21911	21226	21875	21199	20950	21427	21443	20940	21264	20798	21163	20514	20871	21247	21982	21578	21779	21860	21745	21468	20478	21514	21468	21624	21655	21971	21580	21631
06:15:37	25.8	20656	21208	21388	21092	21353	21417	21162	21145	20760	21588	21681	21558	21946	21954	21790	21620	21232	21164	21646	20961	21875	21219	21882	21182	20944	21414	21429	20950	21249	20754	21145	20490	20844	21254	21959	21591	21751	21865	21758	21463	20497	21490	21468	21626	21657	21960	21595	21653
06:18:07	25.8	20640	21221	21425	21076	21353	21421	21192	21183	20741	21611	21689	21552	21945	21946	21786	21654	21231	21139	21654	20997	21916	21213	21885	21181	20941	21398	21446	20969	21237	20761	21119	20483	20859	21274	21982	21602	21791	21872	21773	21479	20474	21496	21496	21627	21661	21953	21595	21677
06:20:37	25.8	20626	21210	21378	21067	21342	21403	21158	21149	20740	21570	21663	21537	21910	21944	21774	21626	21213	21115	21651	20973	21879	21196	21873	21175	20942	21393	21403	20938	21247	20754	21122	20480	20848	21262	21971	21568	21797	21850	21763	21493	20463	21499	21480	21619	21675	21945	21610	21652
06:23:07	25.8	20627	21187	21380	21070	21313	21401	21162	21176	20737	21572	21665	21540	21944	21943	21763	21651	21180	21124	21624	20966	21870	21200	21869	21160	20982	21402	21422	20921	21254	20768	21141	20484	20842	21252	21950	21571	21775	21850	21729	21443	20468	21498	21474	21601	21638	21979	21579	21647
06:25:37	25.8	20596	21180	21380	21064	21330	21373	21157	21145	20705	21569	21644	21539	21926	21937	21760	21625	21187	21112	21646	20975	21857	21206	21850	21148	20955	21419	21419	20929	21250	20764	21112	20490	20802	21266	21941	21583	21759	21838	21755	21454	20463	21454	21475	21590	21643	21955	21580	21638
06:28:07	25.8	20595	21178	21365	21053	21318	21370	21155	21131	20708	21581	21648	21536	21921	21911	21747	21626	21175	21105	21643	20958	21843	21202	21847	21158	20926	21382	21396	20921	21244	20764	21115	20476	20814	21229	21937	21590	21748	21843	21755	21448	20431	21460	21454	21594	21604	21941	21577	21617
06:30:37	25.8	20569	21157	21357	21033	21309	21341	21128	21115	20671	21556	21620	21517	21889	21891	21749	21624	21163	21097	21623	20930	21854	21165	21844	21136	20921	21402	21390	20940	21244	20743	21093	20473	20798	21228	21954	21571	21762	21841	21753	21443	20443	21443	21448	21598	21619	21926	21572	21595
06:33:07	25.8	20578	21196	21382	21048	21326	21404	21154	21146	20700	21562	21635	21510	21934	21947	21790	21620	21206	21109	21641	20970	21886	21212	21839	21145	20911	21375	21421	20903	21230	20761	21120	20476	20807	21249	21951	21562	21779	21857	21735	21450	20422	21445	21472	21601	21643	21949	21569	21605
06:35:37	25.8	20573	21166	21373	21018	21305	21356	21130	21142	20691	21532	21629	21507	21898	21916	21760	21610	21165	21078	21608	20983	21880	21213	21854	21143	20882	21381	21439	20925	21263	20771	21101	20492	20807	21233	21957	21564	21777	21835	21739	21464	20406	21433	21439	21598	21636	21943	21550	21594
06:38:07	25.8	20561	21165	21382	21033	21301	21366	21151	21159	20703	21553	21640	21535	21933	21926	21754	21608	21183	21085	21608	20936	21853	21183	21852	21143	20895	21375	21430	20917	21230	20752	21076	20477	20800	21243	21971	21562	21759	21825	21744	21445	20416	21444	21460	21572	21619	21950	21579	21611
06:40:37	25.8	20548	21127	21344	21005	21285	21343	21101	21076	20645	21531	21596	21495	21891	21879	21712	21585	21138	21046	21607	20931	21842	21172	21812	21127	20880	21324	21405	20885	21199	20747	21095	20434	20772	21185	21892	21538	21737	21810	21693	21408	20377	21401	21431	21577	21601	21903	21550	21573
06:43:07	25.8	20550	21177	21338	21029	21286	21361	21123	21118	20680	21539	21625	21502	21897	21920	21721	21591	21159	21056	21659	20939	21850	21200	21817	21137	20868	21337	21408	20889	21200	20731	21086	20473	20751	21225	21937	21588	21781	21835	21738	21451	20399	21452	21455	21588	21636	21928	21576	21627
06:45:37	25.8	20525	21150	21321	21016	21254	21336	21093	21116	20647	21522	21600	21476	21900	21907	21734	21593	21166	21072	21659	20947	21836	21209	21828	21144	20886	21370	21421	20920	21221	20750	21104	20466	20776	21219	21925	21546	21734	21818	21749	21436	20397	21423	21443	21569	21634	21925	21563	21611
06:48:07	25.8	20512	21125	21314	20999	21263	21342	21095	21123	20633	21510	21577	21487	21863	21896	21709	21583	21113	21051	21611	20924	21844	21158	21809	21107	20848	21323	21409	20893	21188	20744	21063	20431	20773	21192	21931	21544	21755	21825	21706	21433	20347	21407	21410	21556	21616	21914	21533	21589
06:50:37	25.8	20571	21183	21355	21025	21294	21367	21153	21167	20629	21528	21606	21504	21885	21884	21747	21581	21131	21052	21637	20935	21817	21183	21826	21143	20876	21364	21408	20897	21209	20756	21115	20477	20760	21200	21930	21567	21746	21840	21722	21429	20404	21425	21417	21560	21637	21923	21583	21597
06:53:07	25.8	20549	21156	21372	21027	21302	21355	21126	21168	20648	21537	21605	21507	21891	21919	21751	21609	21147	21068	21624	20951	21838	21199	21860	21132	20882	21348	21422	20884	21208	20757	21107	20456	20788	21232	21940	21559	21744	21857	21733	21441	20375	21403	21424	21555	21603	21934	21554	21600
06:55:37	25.8	20508	21134	21366	21016	21276	21345	21100	21138	20623	21554	21598	21497	21883	21880	21729	21596	21115	21061	21632	20947	21855	21188	21837	21170	20847	21363	21414	20906	21213	20753	21092	20476	20752	21206	21929	21537	21754	21842	21720	21437	20362	21417	21431	21562	21632	21929	21538	21605
06:58:07	25.8	20530	21123	21344	21010	21289	21331	21114	21134	20633	21505	21610	21514	21867	21898	21746	21615	21107	21059	21621	20942	21844	21200	21816	21134	20856	21363	21413	20936	21215	20739	21089	20448	20772	21198	21927	21538	21769	21836	21726	21467	20369	21392	21415	21564	21613	21912	21557	21594
07:00:37	25.8	20507	21097	21305	20987	21240	21317	21075	21126	20606	21482	21579	21487	21878	21876	21737	21583	21097	21031	21591	20912	21795	21155	21789	21115	20853	21322	21399	20881	21168	20726	21086	20459	20742	21163	21930	21539	21742	21820	21696	21453	20344	21384	21400	21540	21618	21933	21528	21566
07:03:07	25.8	20506	21119	21331	20994	21251	21347	21106	21132	20634	21531	21617	21490	21895	21904	21776	21622	21103	21066	21626	20933	21848	21205	21826	21168	20842	21359	21422	20899	21212	20785	21094	20463	20736	21204	21931	21534	21762	21832	21726	21460	20348	21397	21415	21532	21608	21928	21566	21580
07:05:37	25.8	20503	21120	21323	20984	21276	21344	21098	21147	20633	21505	21596	21493	21902	21923	21763	21615	21092	21053	21626	20927	21825	21190	21845	21113	20847	21350	21415	20908	21222	20761	21119	20459	20770	21199	21916	21562	21771	21869	21742	21476	20362	21402	21410	21544	21612	21935	21520	21592
07:08:07	25.8	20492	21103	21332	20989	21275	21332	21098	21130	20618	21491	21592	21514	21917	21913	21773	21572	21092	21065	21615	20934	21856	21210	21829	21142	20851	21339	21395	20906	21215	20764	21087	20457	20751	21186	21907	21520	21751	21864	21741	21470	20340	21378	21414	21544	21622	21925	21562	21601
07:10:37	25.8	20498	21139	21317	20996	21254	21331	21069	21119	20621	21511	21599	21502	21876	21876	21763	21591	21100	21047	21595	20921	21846	21193	21848	21118	20792	21317	21383	20886	21213	20734	21081	20431	20725	21208	21893	21527	21766	21854	21756	21455	20341	21416	21417	21535	21621	21943	21545	21593
07:13:07	25.8	20504	21103	21377	20990	21267	21331	21075	21136	20639	21516	21585	21487	21872	21913	21756	21585	21116	21040	21616	20936	21838	21202	21847	21128	20825	21340	21391	20899	21211	20756	21094	20434	20722	21174	21942	21534	21734	21852	21705	21455	20333	21391	21402	21543	21607	21940	21555	21580
07:15:37	25.8	20503	21112	21371	20986	21264	21335	21100	21125	20648	21517	21594	21464	21857	21902	21765	21618	21099	21065	21624	20930	21860	21208	21841	21135	20844	21346	21389	20915	21201	20765	21058	20465	20717	21218	21906	21558	21788	21846	21727	21478	20338	21372	21409	21540	21599	21922	21558	21572
07:18:07	25.8	20504	21102	21375	20979	21271	21333	21098	21136	20651	21503	21588	21466	21868	21902	21747	21597	21103	21034	21602	20906	21835	21192	21826	21122	20835	21330	21389	20892	21199	20741	21085	20425	20710	21205	21888	21511	21747	21840	21729	21444	20341	21379	21418	21557	21597	21923	21549	21597
07:20:37	25.8	20503	21097	21327	20965	21257	21324	21077	21106	20600	21515	21566	21469	21868	21897	21740	21605	21077	21003	21603	20926	21814	21205	21832	21125	20813	21320	21384	20897	21184	20736	21086	20444	20699	21168	21906	21508	21743	21856	21728	21426	20325	21391	21385	21540	21613	21944	21517	21586
07:23:07	25.8	20512	21110	21348	20959	21234	21350	21073	21100	20622	21480	21549	21485	21860	21871	21740	21585	21071	21028	21591	20906	21829	21197	21824	21110	20814	21321	21392	20882	21197	20744	21104	20429	20691	21167	21908	21530	21754	21847	21725	21444	20341	21357	21388	21534	21600	21931	21574	21565
07:25:37	25.8	20497	21105	21336	20967	21246	21367	21093	21096	20621	21506	21554	21472	21858	21875	21746	21600	21074	21012	21614	20926	21828	21190	21847	21127	20794	21317	21381	20866	21182	20726	21091	20414	20686	21152	21918	21526	21766	21828	21724	21437	20331	21373	21376	21529	21591	21907	21554	21607
07:28:07	25.7	20487	21093	21318	20955	21226	21323	21085	21056	20610	21491	21564	21456	21855	21878	21741	21587	21059	21021	21577	20906	21864	21189	21844	21124	20801	21331	21360	20872	21198	20744	21066	20426	20681	21151	21874	21501	21711	21832	21699	21426	20308	21334	21373	21516	21599	21932	21517	21589
07:30:37	25.7	20496	21091	21329	20954	21233	21340	21091	21077	20597	21453	21533	21448	21863	21876	21751	21562	21037	20999	21587	20921	21837	21166	21818	21095	20773	21311	21366	20898	21159	20737	21060	20416	20674	21146	21868	21528	21727	21818	21714	21419	20305	21359	21377	21512	21607	21909	21529	21601
07:33:07	25.7	20433	21059	21287	20922	21215	21280	21064	21063	20564	21416	21529	21428	21830	21841	21718	21561	21018	20983	21558	20879	21816	21149	21786	21078	20776	21295	21332	20845	21164	20723	21044	20423	20636	21129	21845	21510	21711	21795	21662	21400	20285	21315	21345	21506	21544	21871	21514	21539
07:35:37	25.7	20440	21062	21291	20927	21215	21290	21072	21077	20568	21464	21550	21444	21856	21870	21727	21558	21037	21015	21576	20885	21811	21172	21789	21097	20757	21302	21358	20867	21173	20736	21050	20452	20668	21136	21879	21491	21758	21818	21706	21395	20293	21331	21357	21502	21586	21914	21558	21568
07:38:07	25.7	20437	21049	21277	20943	21239	21282	21072	21089	20552	21470	21544	21457	21848	21869	21709	21580	21045	20988	21560	20891	21800	21182	21826	21060	20801	21320	21357	20871	21173	20723	21059	20465	20652	21108	21887	21485	21711	21826	21698	21422	20293	21309	21352	21477	21607	21904	21529	21601
07:40:37	25.7	20408	21061	21275	20934	21234	21283	21049	21070	20546	21448	21543	21448	21849	21848	21721	21583	21010	20985	21557	20872	21819	21164	21803	21091	20766	21321	21365	20862	21169	20749	21058	20468	20678	21118	21868	21487	21739	21807	21695	21424	20277	21329	21334	21485	21580	21901	21554	21598
07:43:07	25.7	20421	21057	21274	20930	21217	21279	21066	21090	20567	21466	21527	21434	21852	21845	21754	21604	21041	20990	21552	20873	21811	21159	21784	21096	20745	21345	21349	20834	21147	20721	21035	20453	20660	21136	21874	21484	21741	21811	21696	21407	20280	21322	21343	21502	21570	21883	21543	21624
07:45:37	25.7	20435	21070	21267	20920	21210	21307	21059	21086	20552	21461	21542	21417	21841	21844	21742	21603	21024	20975	21556	20880	21797	21173	21802	21085	20757	21318	21331	20847	21167	20720	21062	20437	20632	21144	21872	21496	21730	21818	21684	21397	20256	21324	21330	21496	21583	21928	21542	21663
07:48:07	25.7	20425	21053	21275	20923	21225	21291	21082	21089	20578	21471	21537	21425	21830	21864	21728	21577	21003	20976	21550	20876	21812	21170	21772	21112	20754	21334	21351	20842	21141	20706	21048	20462	20670	21135	21861	21500	21722	21809	21676	21409	20257	21310	21343	21483	21580	21903	21543	21639
07:50:37	25.7	20395	21005	21290	20905	21213	21284	21058	21104	20552	21437	21514	21387	21825	21836	21721	21587	20995	20960	21550	20870	21806	21162	21779	21095	20727	21305	21337	20849	21151	20723	21023	20422	20622	21121	21860	21469	21699	21800	21664	21406	20256	21308	21319	21473	21573	21897	21524	21652
07:53:07	25.7	20387	21021	21264	20895	21182	21263	21026	21086	20540	21466	21528	21423	21829	21866	21717	21592	21011	21001	21535	20869	21816	21175	21803	21081	20719	21326	21321	20815	21159	20702	21062	20436	20637	21121	21865	21490	21729	21792	21693	21398	20255	21306	21337	21487	21575	21900	21514	21609
07:55:37	25.7	20397	21037	21290	20921	21226	21281	21050	21124	20526	21463	21517	21430	21842	21860	21738	21583	20969	20984	21538	20877	21793	21171	21775	21078	20709	21301	21333	20854	21161	20708	21026	20454	20620	21115	21860	21512	21746	21823	21695	21389	20257	21289	21344	21481	21574	21895	21546	21655
07:58:07	25.7	20392	21028	21298	20889	21208	21293	21056	21087	20538	21426	21499	21403	21799	21858	21718	21570	20978	20995	21538	20873	21782	21151	21802	21083	20708	21307	21317	20859	21144	20709	21014	20435	20609	21102	21858	21492	21704	21806	21665	21439	20237	21315	21321	21455	21597	21904	21525	21635
08:00:37	25.7	20388	21034	21298	20926	21240	21300	21079	21099	20523	21457	21509	21392	21839	21824	21716	21559	21007	20988	21549	20900	21795	21175	21793	21106	20735	21294	21348	20844	21185	20729	21051	20439	20655	21130	21838	21477	21722	21802	21722	21435	20224	21322	21351	21448	21559	21901	21538	21604
Read 3:485/20,645/40
Time	T° Read 3:485/20,645/40	G17	G18	G19	G20	G21	G22	G23	G24	H17	H18	H19	H20	H21	H22	H23	H24	I17	I18	I19	I20	I21	I22	I23	I24	J17	J18	J19	J20	J21	J22	J23	J24	K17	K18	K19	K20	K21	K22	K23	K24	L17	L18	L19	L20	L21	L22	L23	L24
00:01:29	23.9	3256	3448	3414	3517	3434	3581	3343	3568	3366	3493	3523	3539	3605	3582	3672	3597	3536	3275	3536	3243	3516	3266	3468	3282	3429	3392	3532	3252	3483	3226	3510	3321	3331	3501	3530	3541	3583	3606	3584	3570	3384	3557	3587	3577	3602	3655	3617	3681
00:03:59	23.9	3201	3374	3403	3503	3465	3604	3378	3609	3281	3445	3474	3543	3632	3596	3702	3639	3551	3314	3565	3287	3557	3310	3519	3327	3455	3430	3558	3303	3511	3279	3542	3349	3263	3441	3497	3539	3584	3616	3598	3595	3309	3501	3553	3552	3610	3673	3624	3693
00:06:29	23.9	3175	3358	3393	3496	3469	3616	3403	3624	3268	3404	3456	3526	3633	3611	3717	3653	3552	3353	3594	3313	3577	3333	3534	3354	3477	3470	3577	3331	3535	3312	3568	3378	3239	3402	3477	3516	3583	3628	3609	3620	3274	3458	3532	3552	3595	3682	3623	3713
00:08:59	23.9	3161	3322	3366	3491	3461	3620	3407	3642	3251	3390	3434	3518	3627	3605	3711	3667	3562	3363	3591	3339	3586	3355	3538	3381	3491	3474	3596	3355	3545	3321	3567	3399	3241	3374	3450	3507	3585	3627	3606	3631	3263	3419	3508	3530	3581	3674	3623	3719
00:11:29	23.9	3154	3309	3366	3485	3478	3639	3422	3656	3256	3363	3414	3518	3619	3604	3712	3674	3572	3390	3613	3349	3611	3385	3564	3407	3501	3492	3594	3374	3559	3340	3586	3409	3228	3351	3450	3496	3583	3632	3624	3649	3263	3420	3486	3522	3594	3681	3635	3732
00:13:59	23.9	3158	3307	3355	3486	3476	3642	3435	3676	3254	3365	3404	3518	3625	3611	3735	3698	3575	3408	3625	3371	3608	3398	3569	3430	3512	3506	3613	3392	3564	3370	3604	3427	3228	3330	3439	3484	3572	3624	3623	3653	3259	3410	3465	3513	3578	3681	3639	3741
00:16:29	24	3157	3303	3341	3479	3468	3648	3440	3697	3249	3357	3397	3504	3625	3610	3733	3708	3579	3429	3619	3397	3609	3418	3579	3440	3523	3524	3626	3398	3577	3376	3608	3440	3213	3326	3418	3476	3566	3619	3631	3656	3256	3390	3445	3497	3573	3672	3639	3743
00:18:59	24	3168	3313	3353	3488	3486	3668	3468	3716	3257	3358	3397	3516	3635	3626	3739	3717	3588	3456	3633	3423	3626	3444	3593	3464	3539	3537	3625	3417	3587	3398	3630	3453	3233	3324	3426	3471	3567	3631	3630	3668	3262	3391	3439	3495	3571	3677	3637	3772
00:21:29	24	3183	3319	3352	3498	3500	3685	3487	3735	3263	3363	3407	3511	3637	3644	3756	3739	3593	3481	3647	3428	3636	3465	3605	3486	3565	3553	3649	3444	3592	3415	3632	3465	3230	3328	3416	3469	3567	3632	3631	3685	3266	3385	3439	3493	3579	3682	3649	3778
00:23:59	24	3192	3318	3339	3504	3491	3696	3501	3746	3255	3375	3394	3510	3635	3644	3750	3762	3610	3477	3653	3447	3641	3476	3608	3486	3568	3568	3640	3450	3596	3413	3634	3477	3235	3323	3399	3470	3563	3625	3645	3692	3257	3387	3428	3484	3578	3674	3653	3785
00:26:29	24.1	3211	3335	3354	3505	3509	3703	3528	3753	3265	3383	3414	3514	3653	3659	3762	3781	3626	3496	3653	3466	3658	3500	3616	3518	3594	3585	3663	3470	3604	3433	3654	3500	3239	3324	3417	3469	3554	3622	3648	3721	3247	3385	3430	3479	3581	3680	3653	3793
00:28:59	24.1	3210	3330	3362	3513	3515	3711	3541	3781	3260	3377	3413	3518	3650	3669	3773	3790	3651	3507	3668	3477	3672	3514	3641	3526	3604	3594	3661	3480	3608	3432	3655	3505	3244	3326	3409	3466	3559	3633	3657	3724	3246	3380	3413	3483	3579	3683	3645	3802
00:31:29	24.2	3211	3326	3366	3512	3525	3720	3547	3804	3259	3380	3408	3516	3660	3676	3776	3817	3665	3514	3678	3495	3690	3533	3657	3544	3611	3598	3678	3487	3615	3442	3647	3511	3238	3315	3407	3468	3571	3624	3665	3739	3241	3381	3424	3489	3578	3685	3662	3813
00:33:59	24.2	3216	3333	3372	3512	3537	3721	3557	3795	3238	3380	3411	3518	3662	3681	3790	3814	3664	3519	3687	3503	3688	3534	3673	3562	3623	3612	3670	3493	3620	3450	3661	3522	3244	3319	3408	3456	3561	3626	3670	3748	3228	3372	3411	3477	3569	3695	3669	3820
00:36:29	24.2	3210	3312	3373	3513	3551	3721	3581	3803	3242	3375	3400	3508	3671	3674	3774	3832	3675	3533	3683	3513	3702	3553	3689	3574	3611	3622	3676	3499	3621	3447	3659	3526	3235	3318	3402	3451	3570	3626	3683	3749	3221	3362	3419	3467	3571	3679	3663	3818
00:38:59	24.3	3217	3315	3383	3515	3578	3730	3591	3806	3245	3373	3416	3532	3684	3702	3783	3837	3678	3552	3704	3526	3714	3564	3700	3596	3629	3643	3693	3510	3647	3466	3679	3533	3242	3331	3402	3464	3570	3645	3682	3779	3214	3369	3424	3479	3579	3698	3675	3830
00:41:29	24.3	3194	3299	3390	3510	3573	3723	3594	3802	3230	3350	3411	3538	3693	3698	3776	3836	3676	3558	3713	3532	3717	3571	3709	3599	3627	3630	3696	3514	3653	3470	3674	3551	3231	3320	3397	3462	3564	3647	3679	3770	3195	3350	3404	3474	3585	3693	3683	3829
00:43:59	24.3	3191	3299	3394	3508	3582	3720	3611	3801	3210	3343	3409	3548	3680	3704	3775	3854	3669	3550	3730	3532	3737	3585	3715	3615	3632	3643	3700	3527	3659	3481	3679	3550	3232	3315	3400	3449	3568	3637	3693	3771	3174	3350	3417	3479	3581	3696	3674	3840
00:46:29	24.4	3186	3289	3398	3486	3589	3717	3628	3790	3204	3339	3410	3541	3691	3716	3760	3854	3657	3566	3742	3547	3745	3581	3726	3635	3621	3647	3703	3524	3679	3485	3686	3553	3226	3306	3390	3447	3572	3640	3691	3782	3178	3346	3405	3483	3586	3699	3681	3832
00:48:59	24.4	3188	3278	3389	3494	3599	3711	3629	3803	3192	3331	3409	3538	3703	3723	3772	3847	3646	3572	3741	3554	3757	3598	3735	3637	3609	3668	3710	3533	3675	3494	3693	3569	3206	3299	3396	3451	3574	3651	3696	3790	3171	3348	3394	3485	3589	3696	3686	3834
00:51:29	24.4	3164	3274	3393	3488	3607	3697	3646	3789	3187	3319	3398	3534	3700	3728	3757	3853	3639	3574	3740	3558	3771	3598	3746	3656	3608	3663	3716	3536	3690	3503	3702	3573	3187	3300	3405	3451	3577	3659	3706	3807	3160	3326	3380	3476	3592	3694	3678	3834
00:53:59	24.5	3152	3263	3380	3470	3607	3705	3653	3783	3170	3313	3403	3531	3702	3728	3752	3837	3626	3574	3750	3557	3775	3596	3749	3663	3603	3669	3721	3540	3697	3506	3703	3581	3180	3282	3394	3457	3575	3655	3703	3806	3146	3314	3381	3480	3590	3677	3673	3828
00:56:29	24.5	3153	3247	3379	3465	3602	3696	3657	3780	3166	3305	3399	3530	3702	3743	3750	3838	3625	3580	3751	3568	3775	3613	3765	3673	3594	3669	3718	3554	3695	3514	3703	3588	3173	3283	3391	3430	3579	3660	3717	3807	3136	3305	3373	3477	3579	3679	3675	3827
00:58:59	24.5	3137	3238	3367	3469	3610	3688	3657	3778	3147	3301	3388	3515	3697	3734	3741	3830	3621	3586	3757	3571	3784	3611	3761	3677	3587	3670	3726	3543	3696	3524	3699	3591	3162	3265	3395	3439	3568	3652	3712	3802	3124	3299	3360	3454	3571	3677	3654	3825
01:01:29	24.5	3130	3229	3354	3450	3609	3686	3666	3770	3134	3294	3382	3518	3695	3736	3726	3828	3616	3594	3749	3564	3789	3614	3762	3684	3574	3686	3722	3554	3698	3522	3694	3596	3158	3262	3377	3425	3564	3665	3701	3805	3114	3270	3361	3457	3557	3679	3659	3817
01:03:59	24.6	3124	3224	3344	3442	3608	3681	3671	3762	3135	3279	3375	3515	3684	3736	3729	3826	3597	3595	3750	3575	3789	3616	3779	3683	3569	3679	3710	3571	3706	3529	3693	3598	3147	3249	3376	3428	3566	3660	3707	3803	3112	3278	3343	3448	3565	3678	3651	3819
01:06:29	24.6	3097	3214	3336	3433	3586	3671	3656	3758	3118	3265	3362	3500	3686	3724	3721	3814	3594	3594	3750	3588	3780	3623	3782	3691	3551	3683	3712	3559	3692	3532	3692	3598	3135	3241	3367	3418	3560	3650	3696	3806	3098	3267	3330	3429	3552	3665	3644	3817
01:08:59	24.6	3091	3200	3324	3431	3583	3662	3650	3745	3108	3253	3360	3492	3674	3717	3728	3805	3586	3599	3740	3587	3804	3633	3780	3696	3558	3683	3705	3565	3700	3533	3695	3604	3125	3234	3363	3416	3548	3642	3695	3812	3084	3257	3326	3433	3543	3655	3634	3803
01:11:29	24.7	3085	3191	3318	3410	3583	3658	3657	3752	3100	3251	3352	3477	3665	3715	3716	3805	3577	3601	3727	3589	3791	3631	3790	3703	3543	3680	3700	3574	3694	3534	3674	3610	3111	3212	3353	3405	3548	3633	3693	3810	3077	3252	3311	3418	3535	3644	3629	3801
01:13:59	24.7	3082	3194	3317	3413	3563	3657	3645	3745	3086	3241	3344	3469	3653	3716	3702	3810	3588	3594	3737	3598	3790	3646	3783	3711	3539	3684	3703	3592	3697	3546	3672	3599	3108	3217	3344	3389	3545	3626	3683	3805	3071	3245	3309	3412	3531	3638	3629	3791
01:16:29	24.7	3065	3176	3305	3398	3555	3654	3643	3735	3084	3218	3327	3471	3655	3710	3706	3795	3566	3600	3722	3608	3791	3639	3784	3706	3532	3670	3688	3589	3677	3544	3672	3596	3091	3205	3338	3387	3528	3619	3666	3791	3055	3229	3300	3409	3520	3638	3619	3790
01:18:59	24.7	3062	3170	3289	3388	3552	3641	3628	3734	3070	3224	3323	3464	3651	3700	3699	3797	3557	3592	3724	3610	3788	3649	3779	3708	3515	3673	3690	3588	3683	3547	3669	3593	3089	3194	3319	3385	3513	3611	3671	3786	3052	3227	3290	3392	3514	3629	3615	3793
01:21:29	24.8	3043	3160	3285	3386	3549	3630	3630	3727	3068	3210	3316	3448	3637	3698	3698	3782	3548	3580	3717	3617	3776	3650	3780	3701	3507	3659	3675	3589	3666	3556	3671	3588	3077	3187	3314	3367	3514	3612	3658	3789	3043	3214	3283	3384	3498	3618	3603	3782
01:23:59	24.8	3045	3140	3281	3389	3540	3636	3619	3726	3050	3209	3307	3453	3645	3688	3692	3780	3549	3584	3726	3618	3782	3649	3788	3714	3512	3651	3681	3612	3664	3572	3672	3591	3066	3177	3304	3372	3510	3606	3655	3797	3034	3209	3273	3373	3492	3616	3596	3776
01:26:29	24.8	3036	3143	3279	3385	3540	3633	3627	3723	3051	3202	3308	3435	3639	3688	3694	3784	3541	3583	3709	3629	3779	3655	3771	3708	3499	3660	3684	3609	3662	3582	3660	3580	3064	3158	3307	3364	3515	3606	3656	3790	3016	3200	3267	3374	3491	3622	3603	3782
01:28:59	24.8	3027	3139	3257	3374	3543	3620	3623	3717	3033	3185	3293	3435	3628	3691	3684	3770	3526	3572	3714	3615	3760	3656	3776	3704	3492	3643	3672	3604	3671	3577	3660	3575	3058	3157	3295	3345	3490	3587	3657	3779	3019	3182	3260	3362	3486	3603	3593	3771
01:31:29	24.9	3012	3124	3261	3358	3532	3621	3604	3705	3021	3185	3284	3425	3616	3677	3669	3767	3524	3572	3705	3605	3773	3654	3775	3698	3489	3647	3672	3607	3664	3596	3658	3587	3040	3147	3279	3346	3490	3576	3642	3775	3003	3186	3246	3367	3474	3606	3590	3775
01:33:59	24.9	3007	3127	3253	3359	3529	3613	3616	3704	3020	3179	3292	3425	3618	3676	3674	3778	3527	3575	3692	3609	3766	3660	3763	3687	3488	3640	3662	3603	3659	3586	3646	3583	3038	3146	3281	3343	3483	3590	3637	3779	3009	3187	3237	3357	3483	3594	3584	3767
01:36:29	24.9	2995	3107	3247	3355	3514	3603	3602	3692	3005	3163	3279	3407	3606	3668	3656	3755	3504	3563	3688	3599	3760	3651	3761	3684	3473	3628	3661	3598	3653	3576	3650	3575	3026	3142	3275	3327	3470	3575	3637	3765	2988	3165	3240	3339	3458	3584	3575	3766
01:38:59	24.9	3001	3107	3242	3346	3513	3607	3603	3703	3009	3169	3270	3423	3608	3672	3663	3769	3510	3557	3688	3609	3754	3652	3762	3698	3469	3627	3651	3598	3657	3589	3652	3569	3022	3129	3263	3323	3472	3579	3633	3772	2991	3161	3239	3333	3467	3581	3572	3767
01:41:29	25	2974	3099	3220	3340	3493	3596	3580	3680	2992	3155	3246	3400	3596	3648	3656	3749	3494	3544	3684	3594	3742	3646	3753	3678	3457	3608	3656	3581	3635	3567	3639	3552	3007	3123	3254	3311	3447	3565	3621	3765	2974	3155	3220	3329	3447	3574	3559	3755
01:43:59	25	2969	3097	3221	3327	3498	3598	3586	3696	2993	3149	3249	3396	3598	3648	3659	3753	3482	3542	3686	3601	3754	3652	3737	3681	3461	3606	3652	3590	3634	3579	3635	3554	3003	3115	3256	3303	3456	3569	3617	3763	2977	3150	3214	3322	3455	3569	3559	3757
01:46:29	25	2968	3077	3217	3331	3499	3594	3588	3696	2982	3143	3237	3404	3588	3657	3655	3743	3492	3533	3674	3578	3745	3639	3745	3681	3453	3609	3639	3595	3643	3572	3635	3563	2993	3099	3231	3301	3442	3552	3615	3756	2956	3134	3211	3310	3438	3556	3555	3744
01:48:59	25	2966	3079	3215	3315	3486	3586	3578	3688	2983	3139	3248	3396	3584	3640	3655	3747	3481	3533	3664	3584	3745	3635	3744	3667	3443	3591	3645	3594	3631	3563	3631	3551	2988	3091	3231	3296	3437	3549	3604	3758	2952	3132	3196	3320	3442	3558	3550	3744
01:51:29	25	2948	3067	3200	3316	3477	3580	3566	3679	2965	3125	3228	3380	3581	3634	3654	3740	3474	3536	3666	3586	3736	3628	3749	3671	3437	3605	3629	3579	3627	3559	3632	3546	2976	3089	3224	3294	3431	3543	3605	3744	2946	3127	3198	3290	3432	3560	3546	3741
01:53:59	25	2944	3052	3187	3297	3477	3573	3565	3666	2960	3127	3225	3375	3573	3638	3639	3740	3472	3519	3663	3575	3734	3613	3733	3650	3434	3593	3633	3563	3632	3557	3623	3542	2977	3085	3214	3280	3426	3538	3598	3748	2946	3122	3197	3298	3414	3546	3541	3746
01:56:29	25.1	2934	3052	3187	3294	3471	3563	3563	3677	2950	3117	3213	3364	3566	3624	3628	3724	3461	3515	3658	3574	3735	3623	3728	3653	3422	3583	3631	3570	3628	3554	3614	3533	2962	3074	3211	3275	3423	3525	3600	3745	2930	3109	3183	3280	3405	3539	3528	3737
01:58:59	25.1	2933	3046	3178	3293	3467	3562	3571	3667	2953	3113	3206	3362	3556	3618	3634	3724	3459	3514	3665	3566	3727	3613	3722	3649	3417	3575	3619	3564	3617	3547	3612	3529	2956	3070	3208	3262	3411	3518	3581	3733	2931	3108	3173	3279	3403	3536	3529	3729
02:01:29	25.1	2928	3048	3180	3289	3471	3568	3553	3674	2940	3105	3215	3372	3558	3630	3625	3728	3454	3510	3656	3569	3722	3618	3735	3656	3425	3583	3616	3562	3620	3555	3611	3544	2944	3073	3210	3260	3404	3530	3589	3729	2918	3098	3171	3279	3401	3535	3535	3720
02:03:59	25.1	2914	3037	3171	3279	3444	3566	3547	3657	2938	3090	3205	3351	3556	3620	3620	3726	3446	3506	3642	3564	3717	3610	3720	3648	3408	3590	3616	3557	3608	3548	3620	3530	2943	3061	3200	3258	3402	3518	3586	3728	2916	3091	3172	3268	3398	3526	3518	3726
02:06:29	25.1	2916	3029	3165	3270	3451	3558	3557	3656	2932	3082	3202	3352	3550	3630	3618	3703	3438	3501	3642	3571	3709	3604	3714	3654	3400	3563	3612	3557	3616	3544	3606	3532	2930	3054	3193	3257	3402	3506	3585	3726	2907	3086	3166	3257	3390	3517	3520	3710
02:08:59	25.1	2890	3020	3154	3259	3442	3548	3536	3644	2917	3082	3188	3345	3536	3605	3625	3715	3436	3507	3634	3558	3707	3607	3720	3643	3391	3576	3604	3562	3600	3543	3612	3523	2934	3049	3180	3243	3396	3517	3563	3727	2898	3080	3150	3261	3392	3515	3502	3714
02:11:29	25.1	2898	3017	3150	3263	3446	3551	3543	3647	2916	3067	3185	3343	3535	3610	3613	3705	3425	3497	3632	3555	3709	3598	3715	3648	3388	3558	3601	3554	3611	3541	3604	3531	2918	3049	3179	3238	3390	3510	3567	3728	2900	3075	3149	3248	3388	3514	3503	3721
02:13:59	25.2	2901	3014	3150	3263	3447	3549	3558	3644	2907	3070	3176	3335	3544	3616	3611	3707	3420	3489	3628	3554	3711	3596	3714	3638	3385	3556	3595	3552	3600	3537	3594	3530	2920	3031	3173	3231	3379	3499	3566	3723	2889	3066	3144	3240	3380	3520	3504	3716
02:16:29	25.2	2891	3011	3145	3248	3426	3535	3533	3645	2898	3060	3177	3325	3542	3600	3602	3708	3413	3485	3619	3553	3706	3591	3703	3630	3373	3539	3591	3539	3594	3521	3594	3517	2915	3020	3163	3222	3368	3493	3561	3722	2877	3061	3140	3232	3372	3499	3503	3710
02:18:59	25.2	2880	3002	3128	3253	3418	3527	3528	3627	2895	3045	3169	3316	3526	3589	3598	3692	3414	3484	3624	3547	3707	3592	3695	3629	3374	3555	3590	3545	3593	3525	3588	3518	2907	3016	3157	3228	3366	3479	3554	3707	2865	3054	3124	3234	3370	3493	3491	3712
02:21:29	25.2	2876	2999	3129	3246	3420	3530	3525	3626	2888	3051	3159	3313	3522	3582	3593	3701	3408	3481	3610	3540	3694	3583	3695	3625	3362	3530	3586	3542	3590	3530	3586	3508	2890	3014	3149	3207	3365	3480	3548	3704	2862	3051	3122	3233	3351	3477	3484	3704
02:23:59	25.2	2861	2992	3111	3235	3422	3519	3518	3625	2873	3047	3161	3312	3504	3588	3597	3691	3390	3473	3609	3551	3690	3596	3697	3631	3356	3532	3589	3525	3584	3517	3574	3501	2892	3015	3147	3202	3358	3474	3545	3705	2862	3042	3114	3213	3355	3491	3485	3707
02:26:29	25.2	2868	2980	3115	3231	3410	3517	3522	3624	2874	3040	3152	3308	3504	3580	3581	3685	3392	3473	3607	3528	3692	3579	3687	3623	3350	3531	3577	3526	3583	3519	3581	3496	2885	3002	3143	3205	3353	3473	3547	3702	2859	3040	3113	3219	3348	3485	3481	3691
02:28:59	25.2	2850	2968	3111	3222	3413	3512	3514	3612	2866	3030	3146	3311	3501	3575	3581	3682	3380	3473	3605	3527	3682	3581	3688	3614	3352	3518	3576	3533	3589	3507	3569	3502	2885	3000	3136	3199	3350	3464	3533	3701	2853	3038	3102	3205	3341	3480	3476	3685
02:31:29	25.2	2859	2979	3114	3222	3402	3508	3519	3621	2864	3033	3155	3295	3511	3579	3586	3679	3388	3464	3612	3529	3687	3582	3692	3613	3343	3528	3573	3531	3587	3500	3586	3492	2874	3003	3136	3188	3338	3450	3538	3699	2847	3032	3098	3213	3335	3470	3479	3694
02:33:59	25.2	2848	2972	3100	3218	3404	3504	3511	3623	2859	3020	3136	3296	3500	3576	3575	3672	3369	3458	3606	3533	3672	3579	3679	3609	3341	3515	3571	3526	3581	3502	3571	3493	2863	2988	3127	3184	3335	3451	3528	3688	2843	3028	3102	3200	3336	3472	3466	3691
02:36:29	25.2	2830	2963	3104	3211	3387	3507	3502	3606	2850	3029	3133	3285	3496	3566	3560	3669	3373	3456	3590	3536	3679	3567	3683	3605	3334	3522	3555	3511	3571	3509	3569	3487	2866	2987	3131	3174	3333	3453	3523	3694	2834	3018	3089	3194	3332	3459	3469	3701
02:38:59	25.3	2819	2956	3098	3210	3385	3494	3486	3597	2851	3015	3131	3285	3484	3564	3573	3660	3360	3451	3592	3514	3661	3563	3674	3611	3332	3510	3550	3510	3572	3503	3570	3495	2848	2987	3108	3167	3335	3455	3519	3688	2834	3012	3087	3184	3328	3459	3459	3687
02:41:29	25.3	2819	2943	3081	3191	3374	3494	3489	3599	2841	3001	3124	3269	3482	3547	3560	3662	3343	3440	3579	3516	3663	3562	3665	3592	3326	3492	3564	3507	3554	3493	3556	3481	2847	2973	3108	3170	3326	3443	3507	3676	2815	3007	3081	3176	3315	3451	3461	3681
02:43:59	25.3	2816	2951	3072	3198	3368	3491	3490	3599	2838	3008	3115	3281	3478	3544	3565	3659	3350	3444	3581	3510	3656	3562	3664	3607	3319	3506	3556	3503	3564	3504	3560	3473	2851	2968	3106	3166	3313	3448	3520	3679	2825	3002	3067	3173	3324	3446	3450	3675
02:46:29	25.3	2812	2941	3079	3196	3373	3482	3483	3593	2821	2996	3103	3266	3480	3544	3554	3661	3344	3438	3575	3505	3664	3564	3659	3598	3315	3499	3538	3504	3563	3488	3566	3480	2840	2961	3105	3161	3306	3432	3508	3677	2809	2995	3070	3165	3308	3453	3456	3662
02:48:59	25.3	2811	2942	3071	3183	3373	3482	3480	3587	2834	2993	3103	3267	3469	3544	3558	3643	3336	3441	3586	3508	3661	3555	3667	3591	3310	3492	3536	3498	3557	3494	3557	3470	2841	2956	3092	3146	3306	3430	3505	3684	2806	2989	3059	3158	3296	3446	3446	3671
02:51:29	25.3	2798	2929	3061	3180	3368	3469	3474	3581	2813	2990	3098	3252	3465	3543	3543	3657	3337	3432	3571	3498	3649	3551	3656	3594	3309	3493	3536	3492	3552	3489	3550	3466	2833	2952	3087	3155	3301	3416	3494	3671	2805	2981	3059	3155	3297	3441	3437	3661
02:53:59	25.3	2795	2920	3059	3172	3360	3477	3474	3574	2811	2980	3091	3251	3466	3538	3543	3643	3330	3427	3561	3498	3645	3547	3652	3583	3290	3491	3532	3490	3551	3486	3551	3465	2826	2950	3078	3138	3296	3433	3495	3669	2801	2985	3047	3157	3287	3435	3429	3663
02:56:29	25.3	2795	2926	3061	3171	3343	3478	3468	3574	2813	2978	3089	3255	3459	3535	3554	3646	3325	3423	3570	3503	3647	3541	3661	3585	3300	3480	3530	3493	3544	3482	3553	3467	2820	2948	3071	3132	3291	3422	3491	3670	2794	2980	3047	3152	3295	3426	3427	3655
02:58:59	25.3	2782	2916	3048	3164	3351	3462	3466	3569	2807	2973	3083	3248	3455	3534	3542	3643	3322	3415	3555	3491	3648	3548	3647	3586	3294	3489	3531	3488	3550	3476	3531	3460	2813	2936	3076	3138	3283	3417	3488	3655	2782	2970	3043	3152	3288	3423	3427	3656
03:01:29	25.3	2786	2906	3040	3163	3345	3457	3464	3568	2798	2968	3083	3241	3452	3521	3536	3634	3311	3413	3555	3481	3645	3534	3640	3576	3282	3473	3534	3480	3533	3474	3535	3448	2804	2937	3076	3129	3277	3410	3490	3657	2782	2956	3038	3149	3277	3418	3424	3647
03:03:59	25.3	2777	2909	3039	3153	3337	3454	3441	3565	2795	2968	3076	3233	3445	3525	3529	3627	3314	3418	3556	3474	3633	3531	3635	3574	3279	3469	3515	3474	3535	3469	3532	3455	2796	2934	3056	3115	3273	3392	3480	3655	2771	2956	3022	3137	3272	3412	3415	3648
03:06:29	25.4	2777	2918	3039	3154	3345	3463	3458	3565	2792	2966	3081	3243	3451	3520	3535	3629	3315	3413	3552	3486	3641	3541	3645	3573	3278	3469	3517	3491	3540	3473	3544	3451	2799	2922	3050	3128	3283	3402	3478	3656	2779	2965	3039	3129	3272	3414	3419	3653
03:08:59	25.4	2765	2887	3025	3136	3329	3445	3444	3552	2775	2954	3068	3225	3430	3514	3522	3620	3301	3401	3547	3482	3629	3523	3634	3562	3262	3465	3511	3466	3534	3466	3525	3442	2791	2919	3045	3107	3265	3389	3474	3641	2760	2952	3020	3128	3268	3404	3410	3640
03:11:29	25.4	2760	2893	3019	3146	3321	3444	3446	3552	2780	2948	3061	3217	3441	3513	3520	3624	3291	3391	3532	3477	3626	3528	3636	3577	3263	3454	3518	3460	3520	3461	3518	3448	2794	2913	3050	3107	3265	3389	3463	3645	2761	2954	3025	3122	3264	3404	3402	3638
03:13:59	25.4	2762	2894	3019	3130	3330	3439	3442	3553	2777	2944	3063	3216	3431	3508	3512	3619	3285	3396	3534	3478	3624	3521	3617	3549	3260	3447	3507	3466	3521	3464	3521	3434	2785	2918	3044	3107	3254	3386	3458	3640	2756	2940	3007	3111	3259	3391	3405	3637
03:16:29	25.4	2745	2883	3019	3123	3319	3435	3434	3536	2776	2936	3047	3205	3417	3501	3520	3609	3281	3384	3534	3461	3616	3514	3622	3557	3245	3452	3493	3458	3517	3451	3512	3434	2776	2901	3037	3091	3249	3369	3456	3637	2752	2933	3003	3110	3250	3386	3391	3616
03:18:59	25.4	2743	2882	3011	3129	3313	3433	3439	3540	2771	2934	3053	3215	3420	3500	3525	3623	3280	3395	3526	3462	3618	3515	3623	3546	3246	3443	3502	3463	3522	3452	3520	3441	2777	2905	3022	3100	3249	3377	3455	3628	2753	2922	3002	3108	3249	3388	3396	3626
03:21:29	25.4	2744	2862	3001	3126	3308	3419	3428	3531	2766	2925	3038	3205	3409	3488	3507	3608	3279	3379	3522	3459	3609	3511	3608	3552	3235	3427	3488	3451	3509	3436	3507	3428	2768	2899	3029	3084	3249	3368	3450	3617	2730	2925	2990	3101	3242	3385	3392	3623
03:23:59	25.4	2727	2880	3010	3109	3318	3422	3423	3541	2754	2925	3039	3205	3405	3495	3506	3608	3279	3381	3526	3471	3616	3519	3623	3541	3242	3441	3492	3461	3515	3449	3507	3423	2765	2892	3029	3086	3237	3367	3445	3627	2744	2919	2997	3101	3242	3390	3392	3619
03:26:29	25.4	2727	2866	2990	3102	3303	3415	3417	3533	2743	2919	3033	3190	3403	3481	3504	3600	3265	3373	3517	3457	3612	3498	3612	3539	3228	3435	3486	3449	3504	3438	3492	3426	2754	2889	3014	3081	3232	3369	3440	3622	2733	2919	2989	3088	3232	3372	3386	3600
03:28:59	25.4	2714	2854	2989	3109	3298	3409	3407	3522	2741	2919	3032	3187	3407	3478	3496	3588	3246	3368	3513	3450	3609	3505	3605	3540	3221	3417	3482	3446	3502	3442	3495	3417	2757	2893	3016	3076	3229	3354	3442	3617	2726	2918	2980	3088	3235	3368	3378	3601
03:31:29	25.4	2720	2855	2993	3103	3297	3414	3408	3518	2731	2914	3028	3186	3399	3476	3494	3597	3260	3373	3507	3451	3598	3503	3607	3533	3227	3424	3482	3447	3513	3439	3501	3408	2757	2875	3009	3068	3223	3356	3436	3622	2719	2905	2985	3092	3218	3364	3374	3605
03:33:59	25.5	2718	2848	2979	3102	3289	3413	3404	3519	2737	2905	3023	3172	3395	3472	3487	3583	3252	3354	3512	3450	3606	3495	3599	3527	3214	3421	3479	3434	3495	3435	3496	3416	2750	2880	3002	3063	3225	3350	3436	3613	2715	2904	2985	3082	3217	3365	3368	3605
03:36:29	25.5	2720	2852	2991	3099	3282	3408	3410	3519	2726	2911	3022	3185	3397	3477	3486	3582	3247	3360	3499	3444	3591	3494	3611	3520	3214	3417	3484	3427	3495	3429	3493	3408	2736	2868	3001	3056	3220	3355	3427	3612	2716	2902	2969	3079	3214	3367	3368	3606
03:38:59	25.5	2714	2848	2984	3089	3278	3404	3395	3509	2717	2894	3007	3173	3377	3460	3483	3568	3238	3350	3491	3442	3581	3479	3585	3514	3202	3399	3469	3423	3496	3420	3487	3401	2737	2873	2998	3052	3207	3341	3416	3601	2697	2897	2970	3066	3217	3353	3360	3597
03:41:29	25.5	2698	2843	2970	3087	3275	3391	3403	3507	2722	2902	2996	3169	3386	3464	3471	3574	3236	3349	3492	3434	3583	3485	3580	3518	3201	3405	3461	3430	3475	3428	3483	3402	2736	2860	2988	3052	3211	3336	3416	3599	2701	2893	2963	3072	3213	3354	3363	3592
03:43:59	25.5	2696	2829	2961	3074	3272	3392	3386	3505	2705	2891	2999	3154	3372	3459	3470	3567	3235	3338	3482	3422	3576	3485	3582	3514	3191	3402	3458	3410	3477	3418	3476	3398	2719	2854	2988	3037	3201	3331	3414	3591	2696	2886	2955	3056	3205	3348	3355	3587
03:46:29	25.5	2690	2836	2958	3076	3267	3386	3382	3494	2714	2885	3002	3159	3374	3456	3466	3573	3223	3342	3492	3426	3576	3480	3583	3514	3186	3388	3457	3423	3475	3416	3477	3389	2726	2851	2981	3044	3198	3332	3404	3586	2692	2883	2951	3054	3192	3347	3354	3581
03:48:59	25.5	2685	2826	2956	3065	3264	3381	3385	3486	2705	2884	2991	3155	3366	3447	3462	3563	3211	3331	3478	3422	3570	3478	3574	3496	3179	3388	3457	3416	3475	3408	3478	3385	2715	2840	2980	3037	3208	3326	3402	3588	2693	2877	2950	3055	3194	3338	3351	3581
03:51:29	25.5	2678	2829	2949	3064	3261	3373	3385	3487	2695	2881	2984	3146	3364	3446	3458	3553	3207	3330	3479	3418	3569	3471	3577	3502	3187	3388	3455	3414	3470	3416	3467	3392	2715	2847	2981	3041	3179	3321	3400	3586	2682	2870	2948	3055	3193	3333	3339	3578
03:53:59	25.5	2676	2819	2947	3055	3248	3371	3379	3478	2703	2876	2981	3147	3365	3439	3457	3555	3213	3332	3483	3413	3565	3463	3570	3507	3173	3378	3447	3410	3472	3396	3468	3385	2717	2834	2969	3033	3188	3315	3396	3583	2678	2871	2942	3045	3186	3330	3341	3569
03:56:29	25.5	2674	2812	2941	3053	3256	3369	3370	3482	2695	2869	2982	3148	3357	3436	3456	3556	3199	3329	3475	3415	3565	3467	3575	3508	3174	3384	3443	3405	3471	3401	3465	3392	2706	2834	2968	3020	3187	3314	3385	3578	2674	2875	2938	3049	3191	3333	3345	3574
03:58:59	25.5	2666	2810	2930	3048	3251	3360	3366	3475	2685	2866	2974	3131	3352	3427	3445	3551	3202	3324	3467	3413	3557	3466	3562	3495	3172	3373	3442	3408	3460	3408	3459	3392	2704	2826	2958	3024	3178	3311	3398	3575	2674	2862	2941	3039	3181	3322	3337	3578
04:01:29	25.5	2668	2807	2935	3053	3243	3368	3362	3470	2687	2868	2974	3137	3350	3426	3456	3545	3192	3315	3457	3405	3558	3457	3567	3497	3160	3376	3437	3395	3460	3390	3451	3384	2703	2831	2965	3017	3167	3308	3392	3574	2679	2859	2932	3038	3178	3321	3318	3583
04:03:59	25.5	2660	2792	2931	3046	3239	3362	3349	3469	2684	2855	2968	3135	3341	3416	3454	3552	3185	3315	3453	3398	3564	3455	3565	3499	3162	3366	3438	3391	3450	3386	3453	3381	2694	2829	2955	3012	3167	3308	3374	3569	2668	2849	2926	3025	3179	3310	3329	3567
04:06:29	25.6	2657	2796	2927	3034	3239	3351	3359	3467	2676	2862	2967	3128	3343	3428	3449	3548	3183	3312	3462	3404	3555	3459	3560	3487	3154	3362	3431	3402	3458	3395	3446	3377	2695	2816	2952	3015	3161	3295	3379	3563	2668	2849	2925	3029	3160	3315	3329	3566
04:08:59	25.6	2644	2795	2917	3037	3223	3344	3345	3459	2677	2850	2961	3128	3338	3424	3437	3534	3178	3311	3459	3392	3552	3461	3549	3471	3147	3361	3423	3393	3440	3392	3458	3362	2680	2821	2952	3010	3168	3301	3375	3560	2656	2846	2918	3020	3160	3308	3322	3551
04:11:29	25.6	2644	2783	2912	3037	3211	3344	3345	3449	2669	2850	2957	3109	3332	3409	3430	3516	3170	3303	3448	3385	3542	3444	3550	3476	3146	3351	3412	3385	3437	3385	3445	3368	2683	2813	2942	2998	3150	3289	3370	3550	2652	2843	2915	3016	3152	3313	3313	3544
04:13:59	25.6	2648	2788	2919	3031	3224	3337	3344	3450	2666	2850	2956	3108	3331	3403	3436	3531	3168	3307	3445	3391	3533	3445	3551	3474	3135	3358	3416	3396	3446	3384	3437	3355	2683	2811	2946	3006	3147	3286	3365	3553	2654	2836	2914	3017	3158	3299	3308	3549
04:16:29	25.6	2646	2792	2908	3022	3225	3336	3355	3452	2662	2851	2959	3104	3335	3411	3436	3531	3164	3293	3441	3392	3544	3450	3547	3475	3138	3350	3423	3383	3443	3385	3443	3361	2669	2816	2935	3006	3154	3293	3367	3559	2645	2828	2913	3006	3147	3289	3308	3553
04:18:59	25.6	2642	2788	2909	3022	3203	3330	3329	3448	2656	2834	2950	3103	3315	3400	3426	3520	3153	3290	3443	3386	3536	3433	3539	3460	3131	3348	3407	3380	3441	3373	3433	3340	2676	2809	2929	2985	3151	3285	3367	3552	2640	2825	2907	3002	3147	3285	3301	3542
04:21:29	25.6	2629	2776	2904	3020	3212	3326	3329	3437	2655	2834	2948	3104	3319	3392	3424	3521	3159	3299	3444	3374	3532	3439	3533	3473	3127	3338	3412	3380	3431	3378	3435	3345	2666	2808	2934	2983	3147	3285	3358	3551	2640	2832	2897	3008	3148	3291	3299	3539
04:23:59	25.6	2626	2772	2902	3004	3219	3322	3323	3429	2653	2836	2941	3102	3315	3396	3422	3523	3150	3284	3427	3380	3520	3435	3535	3470	3126	3340	3403	3373	3425	3376	3430	3349	2667	2792	2928	2982	3137	3269	3354	3544	2635	2825	2903	2989	3147	3287	3298	3542
04:26:29	25.6	2637	2773	2898	3014	3211	3324	3330	3432	2653	2831	2943	3094	3317	3394	3413	3519	3150	3293	3428	3380	3519	3434	3535	3467	3123	3334	3400	3371	3437	3373	3425	3344	2662	2788	2917	2979	3138	3270	3349	3553	2633	2824	2893	2997	3137	3274	3289	3539
04:28:59	25.6	2632	2763	2887	3004	3200	3310	3319	3421	2643	2820	2928	3083	3306	3383	3412	3506	3146	3286	3412	3367	3524	3433	3528	3462	3105	3330	3390	3364	3413	3366	3416	3334	2647	2787	2911	2978	3125	3265	3350	3538	2633	2814	2890	2993	3126	3280	3290	3535
04:31:29	25.6	2614	2755	2885	2992	3194	3305	3319	3417	2641	2814	2925	3090	3292	3393	3407	3498	3137	3277	3428	3364	3522	3420	3520	3453	3103	3325	3389	3349	3419	3364	3413	3341	2651	2775	2915	2977	3131	3251	3343	3530	2630	2816	2880	2984	3128	3277	3291	3529
04:33:59	25.6	2622	2761	2878	2997	3197	3319	3318	3425	2645	2822	2934	3084	3299	3384	3406	3503	3130	3282	3416	3366	3516	3423	3523	3452	3108	3328	3388	3359	3417	3361	3415	3339	2648	2782	2916	2976	3125	3259	3344	3529	2620	2806	2884	2979	3121	3272	3287	3525
04:36:29	25.6	2615	2752	2881	2998	3181	3298	3311	3429	2638	2813	2915	3081	3298	3381	3395	3497	3134	3273	3411	3358	3519	3420	3515	3453	3096	3314	3382	3349	3416	3358	3401	3328	2649	2774	2918	2963	3113	3262	3341	3527	2632	2809	2884	2980	3128	3269	3277	3521
04:38:59	25.6	2607	2750	2871	2993	3180	3302	3313	3414	2638	2806	2924	3078	3290	3371	3403	3492	3121	3270	3405	3353	3513	3407	3513	3444	3087	3311	3380	3354	3414	3346	3410	3325	2639	2777	2909	2960	3109	3254	3333	3526	2611	2811	2872	2975	3119	3263	3279	3517
04:41:29	25.6	2610	2745	2863	2980	3175	3289	3300	3415	2624	2805	2920	3071	3281	3364	3393	3492	3117	3268	3411	3359	3509	3406	3515	3446	3090	3319	3376	3351	3406	3358	3413	3321	2637	2775	2899	2958	3115	3240	3327	3525	2616	2803	2878	2970	3112	3268	3277	3515
04:43:59	25.6	2599	2748	2858	2979	3181	3291	3301	3410	2621	2802	2910	3062	3289	3359	3388	3490	3109	3252	3402	3350	3500	3405	3507	3439	3075	3303	3376	3361	3406	3348	3395	3317	2635	2774	2895	2956	3107	3241	3327	3513	2603	2793	2874	2967	3099	3259	3268	3507
04:46:29	25.6	2603	2735	2870	2971	3174	3290	3296	3403	2629	2793	2904	3062	3279	3355	3390	3480	3114	3260	3393	3349	3499	3404	3501	3429	3079	3305	3371	3338	3400	3348	3400	3324	2628	2775	2901	2959	3105	3235	3320	3506	2599	2793	2865	2957	3099	3248	3258	3514
04:48:59	25.6	2599	2736	2861	2979	3169	3284	3286	3401	2609	2801	2903	3058	3267	3357	3390	3476	3115	3247	3394	3348	3494	3396	3507	3442	3073	3294	3366	3337	3395	3339	3389	3320	2625	2765	2887	2954	3098	3236	3318	3512	2598	2790	2862	2958	3107	3250	3255	3502
04:51:29	25.6	2593	2738	2865	2974	3168	3287	3295	3396	2616	2792	2894	3059	3277	3357	3383	3484	3111	3266	3391	3345	3494	3401	3509	3430	3075	3296	3367	3339	3396	3336	3398	3310	2633	2762	2895	2947	3105	3236	3313	3506	2605	2787	2861	2961	3102	3241	3263	3504
04:53:59	25.6	2583	2729	2851	2973	3164	3283	3276	3395	2598	2788	2895	3057	3272	3362	3376	3480	3104	3240	3389	3330	3487	3405	3498	3417	3059	3293	3361	3321	3380	3339	3390	3313	2621	2759	2884	2935	3094	3228	3308	3511	2595	2782	2844	2952	3100	3244	3255	3498
04:56:29	25.6	2588	2727	2851	2963	3162	3275	3279	3387	2612	2783	2893	3047	3271	3346	3372	3475	3102	3251	3388	3335	3479	3400	3496	3423	3066	3288	3353	3327	3389	3336	3389	3309	2620	2756	2882	2930	3084	3228	3313	3495	2592	2781	2855	2948	3085	3242	3250	3499
04:58:59	25.6	2577	2731	2848	2948	3150	3270	3268	3376	2594	2789	2884	3043	3256	3341	3367	3463	3094	3239	3377	3328	3475	3382	3497	3412	3058	3283	3362	3325	3378	3326	3381	3300	2613	2743	2871	2925	3085	3221	3315	3492	2579	2774	2844	2937	3087	3227	3241	3483
05:01:29	25.6	2580	2717	2845	2953	3148	3268	3275	3384	2600	2780	2889	3040	3255	3344	3371	3464	3092	3226	3383	3331	3473	3391	3482	3415	3065	3283	3351	3319	3382	3324	3382	3301	2619	2750	2885	2929	3082	3222	3303	3489	2586	2773	2844	2934	3091	3232	3248	3488
05:03:59	25.6	2579	2716	2834	2948	3145	3271	3265	3374	2593	2779	2889	3043	3253	3346	3362	3462	3089	3233	3371	3332	3478	3380	3485	3411	3050	3281	3351	3320	3369	3324	3378	3293	2611	2746	2875	2933	3085	3211	3301	3505	2580	2771	2837	2942	3081	3234	3234	3476
05:06:29	25.6	2573	2711	2832	2947	3139	3268	3273	3370	2589	2774	2871	3030	3258	3329	3355	3456	3089	3228	3368	3318	3477	3383	3489	3408	3051	3271	3337	3311	3377	3317	3375	3295	2608	2735	2870	2928	3072	3206	3301	3501	2582	2770	2848	2937	3082	3224	3239	3486
05:08:59	25.6	2571	2710	2840	2942	3145	3262	3269	3363	2592	2778	2878	3034	3253	3330	3363	3457	3080	3227	3374	3325	3470	3386	3467	3415	3046	3277	3338	3307	3372	3308	3365	3290	2614	2737	2871	2926	3082	3213	3297	3501	2568	2766	2828	2943	3073	3213	3237	3474
05:11:29	25.6	2565	2710	2826	2931	3141	3253	3263	3364	2589	2766	2865	3035	3252	3335	3353	3460	3070	3214	3367	3314	3458	3375	3474	3404	3036	3254	3320	3303	3360	3317	3362	3275	2606	2729	2863	2915	3066	3209	3285	3493	2570	2759	2838	2929	3066	3220	3229	3471
05:13:59	25.6	2567	2703	2832	2937	3119	3250	3263	3369	2583	2770	2871	3023	3240	3323	3352	3453	3071	3216	3359	3311	3473	3373	3475	3405	3042	3258	3335	3300	3359	3304	3362	3293	2608	2730	2870	2920	3063	3209	3295	3487	2574	2753	2837	2924	3063	3218	3227	3462
05:16:29	25.6	2560	2707	2825	2932	3122	3241	3256	3362	2583	2765	2878	3022	3243	3325	3352	3444	3071	3216	3371	3314	3465	3376	3468	3399	3025	3262	3330	3297	3356	3300	3359	3273	2604	2731	2867	2914	3063	3202	3294	3480	2575	2750	2833	2920	3060	3217	3228	3469
05:18:59	25.6	2549	2699	2820	2922	3120	3235	3246	3358	2576	2759	2861	3018	3226	3314	3343	3443	3060	3202	3361	3313	3457	3374	3479	3394	3030	3251	3314	3295	3350	3301	3358	3274	2600	2721	2858	2910	3063	3193	3276	3480	2565	2750	2823	2910	3062	3212	3225	3468
05:21:29	25.7	2557	2689	2815	2924	3124	3239	3250	3350	2571	2755	2860	3016	3235	3318	3347	3437	3064	3206	3342	3303	3455	3368	3469	3392	3024	3251	3321	3296	3354	3297	3347	3288	2589	2729	2843	2907	3055	3189	3283	3471	2555	2751	2825	2915	3058	3202	3224	3457
05:23:59	25.7	2556	2702	2824	2925	3120	3244	3243	3353	2578	2751	2860	3008	3230	3312	3335	3431	3050	3204	3349	3294	3453	3365	3464	3383	3027	3253	3317	3293	3354	3301	3349	3274	2593	2714	2843	2908	3050	3182	3266	3467	2561	2752	2816	2917	3043	3198	3215	3450
05:26:29	25.7	2549	2690	2807	2915	3118	3233	3233	3343	2573	2754	2852	3009	3223	3312	3332	3430	3046	3198	3348	3298	3446	3358	3456	3386	3005	3246	3307	3294	3352	3280	3343	3271	2583	2708	2853	2900	3052	3188	3273	3470	2559	2734	2817	2901	3044	3209	3218	3460
05:28:59	25.7	2545	2687	2811	2911	3109	3239	3237	3346	2577	2751	2847	2997	3221	3306	3329	3423	3048	3203	3337	3295	3446	3357	3448	3385	3013	3234	3310	3281	3338	3295	3343	3263	2575	2707	2848	2898	3052	3189	3271	3463	2549	2750	2814	2902	3049	3200	3207	3455
05:31:29	25.7	2537	2685	2798	2915	3106	3217	3227	3329	2569	2746	2845	3006	3215	3295	3326	3416	3042	3179	3341	3286	3438	3344	3452	3370	3004	3238	3311	3277	3340	3281	3343	3267	2581	2716	2835	2889	3036	3177	3262	3458	2549	2741	2815	2904	3045	3187	3207	3454
05:33:59	25.7	2535	2690	2796	2907	3100	3217	3225	3334	2561	2742	2847	3002	3203	3297	3320	3421	3037	3186	3328	3279	3428	3340	3448	3374	2997	3231	3304	3283	3337	3281	3341	3262	2574	2714	2833	2892	3041	3166	3258	3456	2546	2733	2804	2901	3036	3185	3205	3447
05:36:29	25.7	2522	2678	2799	2899	3096	3211	3224	3329	2561	2749	2846	2984	3206	3288	3319	3418	3032	3188	3325	3286	3439	3348	3446	3372	2991	3225	3293	3282	3334	3272	3334	3263	2578	2704	2836	2893	3039	3165	3254	3448	2536	2738	2805	2904	3038	3184	3203	3445
05:38:59	25.7	2532	2686	2804	2904	3107	3213	3219	3324	2561	2740	2848	2991	3211	3292	3325	3424	3035	3186	3327	3279	3427	3342	3447	3364	2990	3221	3288	3275	3330	3279	3337	3255	2571	2703	2828	2893	3030	3167	3253	3446	2549	2730	2804	2898	3031	3186	3200	3440
05:41:29	25.7	2532	2676	2794	2898	3097	3214	3224	3324	2558	2737	2838	2982	3196	3289	3311	3410	3026	3181	3317	3275	3418	3340	3435	3359	2989	3221	3286	3279	3331	3259	3317	3244	2570	2700	2823	2881	3036	3172	3253	3438	2543	2734	2798	2897	3040	3183	3195	3433
05:43:59	25.7	2527	2670	2803	2898	3091	3208	3214	3320	2559	2739	2843	2989	3201	3284	3311	3407	3024	3180	3324	3282	3424	3336	3433	3368	2990	3216	3291	3263	3325	3273	3325	3244	2563	2696	2833	2883	3031	3162	3246	3448	2535	2726	2792	2892	3030	3181	3191	3438
05:46:29	25.7	2518	2670	2782	2888	3088	3202	3205	3316	2543	2731	2838	2987	3196	3281	3307	3396	3019	3169	3319	3272	3420	3326	3428	3360	2986	3217	3278	3262	3325	3262	3319	3249	2561	2693	2819	2867	3028	3156	3242	3428	2534	2716	2794	2878	3024	3175	3191	3435
05:48:59	25.7	2519	2673	2793	2884	3075	3197	3199	3317	2544	2729	2826	2978	3193	3275	3306	3398	3015	3171	3309	3265	3414	3334	3426	3357	2986	3203	3280	3269	3311	3271	3318	3241	2559	2686	2824	2872	3019	3162	3239	3435	2531	2717	2787	2878	3018	3166	3185	3431
05:51:29	25.7	2517	2667	2793	2885	3085	3197	3202	3312	2543	2737	2828	2971	3180	3282	3303	3393	3006	3162	3315	3262	3416	3326	3439	3349	2981	3212	3289	3267	3318	3263	3316	3236	2552	2685	2827	2876	3015	3152	3244	3428	2529	2716	2788	2881	3019	3169	3178	3428
05:53:59	25.7	2513	2664	2793	2886	3082	3193	3203	3303	2539	2725	2829	2977	3183	3269	3292	3396	3007	3160	3304	3257	3413	3318	3419	3358	2973	3205	3272	3254	3324	3259	3313	3231	2554	2688	2821	2861	3008	3150	3240	3436	2518	2709	2788	2879	3015	3174	3184	3427
05:56:29	25.7	2510	2655	2779	2881	3064	3179	3196	3299	2538	2719	2817	2968	3181	3264	3293	3394	3007	3152	3294	3250	3404	3318	3412	3351	2976	3201	3278	3248	3309	3251	3308	3222	2551	2686	2810	2862	3006	3145	3232	3422	2521	2707	2780	2877	3018	3164	3172	3413
05:58:59	25.7	2512	2656	2773	2871	3066	3189	3186	3292	2533	2717	2809	2971	3173	3260	3293	3386	3000	3147	3293	3245	3404	3320	3420	3350	2965	3189	3256	3249	3302	3247	3298	3219	2544	2681	2813	2859	3008	3141	3225	3421	2519	2706	2780	2875	3006	3149	3184	3406
06:01:29	25.7	2507	2645	2761	2869	3060	3175	3186	3294	2531	2709	2812	2965	3163	3253	3289	3380	2989	3144	3292	3249	3400	3304	3400	3346	2972	3195	3261	3238	3311	3240	3291	3220	2547	2679	2811	2857	3006	3133	3218	3414	2511	2698	2777	2861	3002	3151	3172	3407
06:03:59	25.7	2507	2642	2764	2860	3069	3177	3185	3294	2531	2714	2809	2959	3172	3242	3279	3375	2992	3148	3289	3234	3395	3310	3410	3331	2951	3174	3260	3239	3300	3242	3294	3205	2538	2676	2803	2848	2999	3134	3224	3411	2516	2698	2769	2861	3003	3148	3165	3397
06:06:29	25.7	2497	2644	2766	2869	3056	3168	3177	3283	2524	2701	2802	2954	3158	3247	3277	3367	2983	3129	3286	3240	3386	3311	3399	3330	2953	3189	3252	3232	3297	3235	3286	3206	2539	2668	2798	2849	2995	3127	3217	3407	2507	2695	2766	2856	2998	3144	3160	3399
06:08:59	25.7	2493	2645	2759	2863	3058	3159	3170	3289	2519	2715	2801	2941	3163	3245	3278	3368	2987	3136	3279	3235	3390	3302	3401	3334	2941	3184	3241	3229	3291	3235	3289	3209	2539	2671	2802	2834	2997	3127	3213	3406	2506	2697	2767	2855	2994	3142	3150	3394
06:11:29	25.8	2493	2639	2769	2858	3050	3163	3171	3281	2525	2704	2800	2945	3158	3244	3273	3362	2982	3127	3275	3221	3376	3294	3395	3331	2945	3179	3243	3228	3285	3236	3279	3204	2535	2670	2800	2851	2987	3127	3209	3402	2507	2695	2767	2859	2991	3145	3155	3398
06:13:59	25.8	2484	2632	2763	2868	3045	3159	3165	3281	2524	2705	2802	2941	3153	3237	3269	3359	2968	3132	3264	3220	3376	3298	3387	3338	2942	3176	3260	3225	3291	3230	3283	3211	2528	2663	2793	2839	2985	3116	3209	3409	2498	2687	2757	2854	2994	3135	3150	3396
06:16:29	25.8	2486	2637	2756	2857	3048	3161	3168	3270	2516	2702	2799	2943	3149	3239	3265	3356	2966	3132	3269	3232	3373	3285	3390	3319	2942	3164	3244	3218	3288	3222	3284	3196	2530	2669	2794	2837	2986	3115	3207	3395	2508	2685	2760	2850	2988	3140	3150	3390
06:18:59	25.8	2492	2630	2747	2843	3039	3152	3158	3279	2509	2699	2793	2941	3158	3237	3260	3366	2969	3123	3261	3227	3371	3284	3384	3322	2931	3165	3236	3220	3282	3219	3279	3193	2518	2659	2789	2835	2976	3114	3201	3393	2496	2683	2758	2845	2983	3135	3131	3381
06:21:29	25.8	2487	2623	2751	2846	3031	3154	3150	3276	2505	2701	2785	2924	3142	3229	3262	3357	2962	3125	3257	3217	3364	3285	3384	3322	2930	3159	3232	3207	3274	3220	3274	3189	2518	2660	2785	2834	2971	3120	3200	3387	2493	2674	2754	2842	2979	3120	3146	3375
06:23:59	25.8	2482	2628	2742	2838	3029	3137	3140	3261	2509	2689	2787	2930	3145	3228	3257	3351	2957	3115	3261	3215	3367	3286	3372	3306	2930	3150	3232	3208	3274	3216	3273	3193	2524	2650	2773	2832	2974	3101	3204	3386	2494	2672	2751	2842	2978	3123	3145	3367
06:26:29	25.8	2478	2629	2738	2834	3020	3145	3148	3257	2503	2690	2787	2930	3138	3226	3253	3348	2954	3114	3256	3209	3368	3287	3371	3311	2922	3153	3224	3207	3277	3204	3266	3194	2518	2651	2782	2829	2966	3104	3191	3387	2487	2675	2750	2844	2977	3128	3128	3371
06:28:59	25.8	2467	2620	2731	2837	3031	3132	3142	3251	2503	2676	2780	2921	3136	3224	3246	3326	2950	3106	3252	3204	3357	3268	3362	3307	2922	3155	3224	3201	3265	3213	3265	3185	2508	2648	2774	2818	2970	3094	3186	3373	2481	2669	2735	2828	2970	3106	3131	3366
06:31:29	25.8	2473	2613	2731	2828	3017	3141	3140	3260	2504	2680	2774	2923	3135	3211	3250	3341	2942	3106	3249	3204	3356	3275	3357	3297	2918	3143	3212	3199	3259	3206	3258	3177	2507	2639	2766	2817	2966	3091	3185	3376	2480	2664	2739	2830	2962	3119	3133	3358
06:33:59	25.8	2469	2618	2736	2825	3016	3129	3138	3243	2494	2674	2772	2923	3130	3216	3239	3334	2950	3101	3244	3199	3348	3269	3363	3295	2912	3141	3212	3198	3251	3205	3256	3177	2507	2638	2776	2812	2960	3094	3180	3384	2475	2665	2737	2820	2960	3112	3125	3355
06:36:29	25.8	2469	2615	2727	2817	3003	3129	3129	3244	2492	2677	2772	2911	3125	3206	3232	3334	2937	3089	3235	3199	3352	3263	3361	3296	2902	3137	3217	3184	3255	3198	3252	3181	2507	2640	2763	2817	2972	3093	3177	3373	2479	2661	2733	2818	2958	3101	3124	3355
06:38:59	25.8	2461	2615	2725	2824	3004	3124	3121	3236	2486	2676	2772	2906	3112	3201	3226	3326	2938	3085	3231	3183	3340	3256	3352	3294	2897	3121	3207	3179	3232	3191	3242	3176	2495	2636	2759	2817	2947	3084	3167	3364	2475	2656	2740	2825	2959	3099	3118	3353
06:41:29	25.8	2461	2605	2723	2816	2997	3123	3120	3231	2476	2671	2759	2908	3106	3191	3237	3318	2917	3089	3225	3185	3330	3253	3345	3289	2898	3128	3211	3179	3247	3188	3241	3170	2496	2626	2750	2803	2953	3077	3165	3350	2465	2655	2721	2811	2957	3098	3109	3346
06:43:59	25.8	2459	2604	2714	2805	3003	3111	3117	3237	2489	2670	2764	2898	3106	3202	3233	3321	2929	3085	3230	3187	3341	3252	3347	3287	2905	3126	3199	3178	3242	3193	3242	3159	2498	2636	2756	2802	2950	3081	3176	3356	2468	2654	2728	2807	2945	3097	3105	3348
06:46:29	25.8	2459	2601	2715	2813	2994	3103	3112	3243	2482	2668	2760	2900	3115	3190	3230	3313	2919	3087	3226	3186	3339	3245	3348	3284	2894	3127	3207	3174	3237	3186	3238	3163	2497	2631	2758	2795	2951	3076	3171	3362	2465	2654	2721	2808	2951	3096	3105	3337
06:48:59	25.8	2451	2601	2715	2805	2999	3110	3118	3224	2480	2662	2760	2898	3105	3190	3231	3306	2920	3080	3223	3173	3329	3238	3328	3286	2879	3119	3194	3178	3238	3181	3235	3160	2491	2628	2752	2807	2945	3071	3167	3359	2464	2652	2721	2817	2935	3096	3105	3345
06:51:29	25.8	2446	2590	2707	2807	2995	3101	3106	3226	2477	2664	2753	2887	3105	3189	3209	3308	2909	3078	3219	3169	3325	3244	3340	3287	2888	3114	3193	3164	3226	3172	3227	3156	2494	2619	2747	2808	2945	3071	3149	3357	2455	2648	2726	2810	2941	3083	3105	3337
06:53:59	25.8	2443	2605	2710	2798	2988	3099	3104	3225	2473	2659	2748	2889	3099	3185	3219	3306	2916	3075	3215	3180	3316	3243	3333	3274	2881	3110	3199	3175	3228	3174	3223	3151	2485	2622	2747	2788	2936	3072	3159	3358	2457	2650	2716	2799	2936	3078	3104	3339
06:56:29	25.8	2448	2594	2701	2799	2988	3104	3101	3223	2481	2662	2751	2887	3105	3177	3207	3295	2905	3070	3210	3176	3327	3239	3322	3278	2882	3113	3179	3166	3224	3167	3219	3140	2480	2618	2747	2792	2933	3067	3144	3347	2461	2647	2717	2806	2934	3083	3110	3328
06:58:59	25.8	2443	2600	2707	2793	2988	3102	3099	3224	2473	2663	2750	2885	3091	3172	3214	3299	2910	3063	3215	3174	3325	3240	3333	3273	2874	3105	3183	3161	3232	3173	3215	3140	2483	2621	2756	2804	2930	3071	3161	3344	2455	2635	2714	2801	2935	3085	3097	3332
07:01:29	25.8	2446	2584	2700	2795	2978	3085	3090	3215	2466	2656	2740	2884	3092	3178	3209	3289	2892	3056	3204	3167	3314	3227	3326	3264	2879	3100	3169	3156	3208	3168	3220	3136	2481	2611	2739	2783	2927	3054	3145	3343	2458	2641	2713	2784	2937	3072	3095	3316
07:03:59	25.8	2436	2596	2696	2792	2974	3091	3091	3210	2470	2640	2740	2872	3084	3162	3205	3289	2901	3066	3199	3172	3311	3226	3324	3270	2866	3099	3175	3157	3219	3170	3214	3135	2475	2613	2738	2785	2926	3055	3147	3340	2447	2635	2706	2790	2931	3074	3083	3316
07:06:29	25.8	2430	2586	2695	2784	2968	3084	3093	3207	2461	2646	2741	2880	3089	3170	3201	3296	2895	3050	3206	3158	3312	3229	3323	3263	2860	3097	3181	3153	3213	3169	3217	3136	2473	2605	2735	2786	2920	3049	3134	3335	2453	2632	2704	2799	2928	3081	3090	3315
07:08:59	25.8	2433	2581	2688	2779	2970	3079	3079	3204	2464	2643	2737	2873	3084	3156	3199	3290	2893	3054	3198	3153	3303	3225	3318	3253	2860	3094	3175	3153	3207	3164	3210	3131	2476	2606	2734	2783	2930	3053	3137	3338	2441	2633	2704	2788	2920	3065	3078	3316
07:11:29	25.8	2436	2575	2691	2771	2963	3073	3082	3209	2458	2640	2724	2873	3081	3168	3197	3280	2892	3050	3188	3150	3299	3221	3310	3259	2859	3087	3172	3151	3205	3160	3199	3124	2471	2604	2728	2776	2924	3050	3137	3327	2443	2623	2700	2785	2912	3065	3075	3307
07:13:59	25.8	2427	2579	2690	2765	2964	3075	3079	3188	2456	2635	2719	2866	3075	3157	3192	3275	2879	3041	3186	3149	3305	3219	3310	3255	2858	3082	3161	3145	3202	3152	3200	3130	2469	2609	2734	2780	2911	3046	3129	3328	2435	2625	2698	2779	2927	3066	3082	3304
07:16:29	25.8	2430	2580	2690	2769	2957	3073	3072	3189	2462	2633	2722	2864	3062	3156	3193	3281	2883	3040	3184	3147	3290	3220	3296	3243	2850	3071	3163	3144	3204	3151	3201	3126	2465	2599	2730	2773	2915	3047	3127	3324	2438	2631	2698	2779	2912	3055	3076	3306
07:18:59	25.8	2431	2567	2683	2769	2959	3070	3068	3187	2454	2634	2726	2865	3069	3150	3184	3274	2877	3033	3183	3141	3291	3216	3308	3251	2837	3070	3150	3143	3193	3137	3197	3115	2473	2603	2734	2769	2906	3035	3127	3327	2432	2615	2700	2782	2909	3055	3072	3302
07:21:29	25.8	2436	2574	2685	2770	2938	3074	3062	3192	2456	2630	2722	2853	3065	3149	3173	3273	2873	3034	3174	3143	3295	3210	3293	3245	2837	3059	3150	3137	3188	3145	3201	3128	2466	2590	2729	2769	2910	3040	3121	3313	2437	2620	2694	2774	2902	3064	3066	3296
07:23:59	25.8	2424	2569	2681	2767	2959	3069	3068	3184	2446	2634	2727	2851	3069	3145	3178	3272	2874	3035	3179	3143	3285	3210	3300	3238	2834	3068	3153	3141	3188	3140	3190	3114	2459	2599	2721	2767	2905	3035	3130	3309	2439	2616	2684	2766	2906	3049	3061	3287
07:26:29	25.7	2425	2569	2672	2772	2940	3062	3063	3173	2453	2624	2713	2853	3065	3145	3174	3260	2863	3028	3165	3126	3280	3194	3290	3242	2843	3060	3146	3138	3186	3139	3190	3122	2460	2587	2720	2752	2900	3030	3111	3310	2428	2617	2686	2773	2905	3035	3058	3299
07:28:59	25.7	2417	2566	2676	2744	2939	3056	3059	3176	2450	2628	2715	2849	3053	3140	3172	3264	2858	3027	3156	3130	3276	3198	3281	3227	2831	3065	3145	3130	3177	3145	3177	3106	2457	2590	2716	2762	2893	3025	3119	3307	2427	2609	2679	2769	2901	3042	3057	3292
07:31:29	25.7	2425	2558	2671	2753	2938	3058	3052	3168	2438	2624	2709	2846	3050	3128	3171	3256	2853	3018	3164	3125	3268	3195	3279	3225	2826	3062	3138	3127	3179	3130	3181	3113	2450	2588	2713	2759	2890	3022	3112	3300	2428	2614	2679	2762	2893	3041	3057	3286
07:33:59	25.7	2410	2551	2665	2750	2928	3046	3045	3156	2446	2611	2708	2839	3050	3127	3156	3251	2857	3016	3154	3121	3262	3185	3277	3211	2825	3055	3133	3107	3170	3124	3167	3094	2443	2588	2711	2757	2886	3027	3102	3295	2429	2599	2669	2755	2899	3041	3056	3278
07:36:29	25.7	2417	2554	2656	2738	2936	3043	3048	3164	2432	2619	2700	2840	3044	3124	3169	3248	2849	3006	3153	3119	3268	3185	3283	3215	2828	3059	3137	3115	3179	3122	3174	3108	2450	2573	2714	2749	2894	3016	3107	3296	2429	2599	2683	2756	2899	3041	3051	3283
07:38:59	25.7	2409	2553	2665	2740	2935	3039	3043	3151	2439	2617	2697	2843	3051	3126	3158	3253	2855	3008	3151	3111	3266	3190	3273	3208	2824	3050	3126	3117	3176	3116	3168	3105	2445	2583	2707	2744	2880	3011	3100	3292	2412	2601	2670	2751	2878	3037	3051	3275
07:41:29	25.7	2410	2553	2662	2739	2924	3041	3049	3158	2431	2615	2704	2833	3044	3121	3156	3254	2854	3010	3150	3120	3257	3180	3280	3222	2818	3052	3123	3117	3166	3123	3162	3103	2448	2575	2708	2746	2887	3023	3095	3296	2424	2601	2674	2757	2889	3028	3050	3285
07:43:59	25.7	2410	2552	2654	2744	2921	3034	3047	3159	2436	2620	2699	2831	3037	3116	3163	3244	2845	3006	3146	3111	3254	3183	3269	3211	2811	3055	3122	3101	3165	3117	3163	3095	2444	2577	2704	2744	2884	3014	3097	3289	2416	2594	2669	2745	2882	3025	3048	3282
07:46:29	25.7	2402	2553	2660	2732	2932	3028	3042	3157	2437	2612	2695	2828	3028	3111	3153	3239	2844	3006	3147	3099	3258	3183	3265	3208	2813	3045	3118	3098	3156	3119	3172	3100	2437	2579	2701	2742	2877	3013	3097	3288	2415	2597	2661	2741	2890	3031	3033	3277
07:48:59	25.7	2400	2546	2649	2731	2925	3035	3032	3160	2432	2612	2707	2825	3039	3118	3148	3238	2834	2994	3137	3103	3252	3177	3271	3208	2812	3049	3115	3098	3155	3108	3157	3084	2445	2573	2697	2745	2873	3012	3104	3280	2415	2598	2668	2746	2878	3027	3049	3278
07:51:29	25.7	2399	2541	2652	2731	2924	3026	3020	3150	2432	2605	2702	2820	3034	3113	3139	3232	2824	2994	3131	3096	3245	3173	3262	3202	2798	3038	3111	3104	3150	3106	3148	3089	2434	2570	2686	2740	2871	3005	3085	3276	2415	2592	2656	2737	2870	3025	3033	3274
07:53:59	25.7	2394	2535	2646	2730	2913	3014	3023	3147	2417	2603	2688	2814	3024	3106	3136	3234	2840	2990	3135	3089	3247	3175	3262	3193	2799	3045	3113	3085	3152	3105	3152	3091	2430	2568	2695	2736	2868	2994	3080	3269	2411	2588	2654	2736	2873	3015	3033	3277
07:56:29	25.7	2392	2534	2648	2721	2912	3018	3034	3145	2428	2602	2692	2828	3026	3103	3137	3221	2823	2995	3127	3087	3235	3165	3251	3189	2798	3033	3104	3084	3143	3102	3147	3085	2436	2567	2691	2735	2869	3002	3081	3276	2404	2588	2660	2730	2877	3014	3033	3271
07:58:59	25.7	2398	2539	2650	2730	2910	3015	3015	3130	2424	2601	2684	2820	3015	3111	3142	3214	2817	2994	3121	3101	3242	3170	3246	3194	2795	3026	3101	3083	3137	3098	3146	3077	2432	2572	2693	2734	2870	2994	3086	3270	2402	2581	2657	2723	2869	3012	3019	3265
08:01:29	25.7	2391	2536	2634	2730	2904	3021	3019	3137	2417	2601	2688	2819	3028	3093	3139	3225	2820	2985	3132	3097	3238	3154	3254	3198	2794	3029	3097	3085	3144	3098	3146	3077	2433	2567	2690	2731	2870	2998	3078	3266	2397	2587	2663	2735	2866	3019	3035	3261
normalized
Time	G17	G18	G19	G20	G21	G22	G23	G24	H17	H18	H19	H20	H21	H22	H23	H24	I17	I18	I19	I20	I21	I22	I23	I24	J17	J18	J19	J20	J21	J22	J23	J24	K17	K18	K19	K20	K21	K22	K23	K24	L17	L18	L19	L20	L21	L22	L23	L24	M17
00:00:00	2.489	2.558	2.569	2.632	2.627	2.649	2.664	2.67	2.487	2.561	2.618	2.617	2.669	2.65	2.674	2.685	2.679	2.671	2.688	2.677	2.686	2.696	2.688	2.692	2.694	2.713	2.675	2.711	2.692	2.708	2.695	2.701	2.513	2.594	2.631	2.651	2.678	2.684	2.692	2.708	2.514	2.584	2.636	2.659	2.669	2.68	2.689	2.699	2.417
00:02:30	2.435	2.501	2.579	2.631	2.668	2.679	2.692	2.709	2.42	2.514	2.571	2.638	2.674	2.673	2.688	2.71	2.696	2.704	2.699	2.705	2.709	2.706	2.713	2.715	2.693	2.699	2.7	2.699	2.7	2.715	2.702	2.704	2.44	2.539	2.595	2.638	2.665	2.676	2.692	2.72	2.44	2.535	2.597	2.634	2.674	2.682	2.681	2.713	2.394
00:05:00	2.392	2.466	2.545	2.603	2.65	2.672	2.686	2.705	2.392	2.461	2.542	2.605	2.657	2.674	2.686	2.705	2.681	2.701	2.7	2.704	2.702	2.697	2.705	2.709	2.686	2.704	2.699	2.701	2.702	2.711	2.706	2.707	2.402	2.492	2.558	2.607	2.65	2.673	2.685	2.723	2.402	2.49	2.571	2.617	2.648	2.673	2.668	2.712	2.364
00:07:30	2.367	2.428	2.507	2.586	2.63	2.664	2.671	2.704	2.369	2.438	2.515	2.589	2.643	2.659	2.672	2.704	2.674	2.688	2.684	2.707	2.694	2.699	2.697	2.71	2.677	2.692	2.698	2.696	2.699	2.7	2.693	2.708	2.388	2.462	2.526	2.591	2.642	2.661	2.671	2.721	2.38	2.451	2.539	2.585	2.625	2.656	2.663	2.708	2.351
00:10:00	2.354	2.41	2.496	2.573	2.633	2.667	2.665	2.706	2.363	2.409	2.492	2.58	2.629	2.649	2.665	2.7	2.67	2.69	2.693	2.695	2.703	2.708	2.708	2.716	2.67	2.688	2.686	2.697	2.699	2.701	2.696	2.706	2.365	2.44	2.514	2.577	2.632	2.656	2.677	2.725	2.371	2.437	2.517	2.573	2.632	2.658	2.667	2.71	2.331
00:12:30	2.349	2.402	2.479	2.563	2.623	2.658	2.664	2.709	2.351	2.403	2.477	2.569	2.625	2.649	2.674	2.708	2.659	2.684	2.694	2.696	2.693	2.701	2.7	2.716	2.662	2.682	2.691	2.699	2.694	2.709	2.703	2.705	2.357	2.417	2.493	2.561	2.616	2.645	2.668	2.72	2.359	2.419	2.496	2.56	2.615	2.649	2.665	2.709	2.319
00:15:00	2.338	2.389	2.465	2.55	2.612	2.656	2.658	2.709	2.337	2.39	2.464	2.554	2.621	2.64	2.664	2.706	2.657	2.684	2.682	2.701	2.691	2.702	2.701	2.71	2.657	2.687	2.697	2.694	2.698	2.702	2.701	2.703	2.339	2.409	2.472	2.55	2.607	2.639	2.669	2.716	2.349	2.401	2.479	2.545	2.608	2.64	2.658	2.706	2.303
00:17:30	2.33	2.378	2.46	2.544	2.613	2.654	2.662	2.704	2.33	2.38	2.45	2.552	2.62	2.64	2.656	2.695	2.649	2.68	2.682	2.704	2.691	2.704	2.703	2.708	2.65	2.679	2.684	2.692	2.693	2.704	2.706	2.701	2.34	2.394	2.468	2.536	2.6	2.639	2.659	2.715	2.344	2.392	2.466	2.535	2.596	2.634	2.644	2.717	2.308
00:20:00	2.327	2.371	2.451	2.541	2.615	2.656	2.664	2.704	2.327	2.373	2.45	2.542	2.613	2.645	2.661	2.701	2.644	2.685	2.689	2.696	2.695	2.707	2.705	2.713	2.655	2.682	2.694	2.703	2.695	2.709	2.7	2.705	2.332	2.388	2.453	2.528	2.596	2.636	2.655	2.722	2.338	2.383	2.462	2.527	2.596	2.637	2.647	2.709	2.29
00:22:30	2.316	2.355	2.43	2.533	2.597	2.652	2.66	2.697	2.31	2.364	2.431	2.534	2.603	2.633	2.647	2.708	2.643	2.67	2.686	2.694	2.688	2.7	2.697	2.7	2.638	2.679	2.683	2.695	2.694	2.697	2.695	2.704	2.324	2.376	2.429	2.52	2.587	2.625	2.658	2.714	2.32	2.374	2.446	2.514	2.59	2.624	2.642	2.707	2.289
00:25:00	2.314	2.356	2.427	2.525	2.602	2.643	2.662	2.691	2.308	2.359	2.436	2.531	2.61	2.635	2.647	2.707	2.635	2.676	2.677	2.694	2.693	2.705	2.693	2.713	2.642	2.675	2.693	2.696	2.694	2.708	2.703	2.709	2.316	2.368	2.435	2.509	2.574	2.616	2.652	2.727	2.304	2.366	2.441	2.503	2.583	2.622	2.631	2.705	2.274
00:27:30	2.298	2.344	2.42	2.52	2.596	2.644	2.661	2.697	2.296	2.344	2.422	2.524	2.601	2.633	2.649	2.697	2.632	2.672	2.68	2.69	2.698	2.702	2.703	2.708	2.631	2.67	2.678	2.693	2.689	2.697	2.697	2.702	2.31	2.361	2.419	2.496	2.571	2.619	2.65	2.717	2.299	2.354	2.424	2.5	2.575	2.617	2.619	2.704	2.271
00:30:00	2.286	2.333	2.413	2.512	2.591	2.639	2.652	2.702	2.292	2.34	2.411	2.518	2.6	2.63	2.645	2.703	2.624	2.664	2.677	2.694	2.7	2.702	2.701	2.705	2.621	2.664	2.689	2.689	2.69	2.698	2.686	2.698	2.297	2.347	2.412	2.493	2.571	2.608	2.65	2.718	2.295	2.353	2.423	2.497	2.57	2.614	2.624	2.704	2.257
00:32:30	2.282	2.333	2.406	2.505	2.592	2.638	2.649	2.688	2.275	2.332	2.406	2.514	2.594	2.63	2.65	2.691	2.611	2.657	2.677	2.689	2.693	2.692	2.703	2.709	2.621	2.662	2.676	2.686	2.689	2.698	2.693	2.7	2.296	2.343	2.409	2.477	2.561	2.605	2.648	2.716	2.285	2.343	2.408	2.483	2.561	2.616	2.627	2.707	2.245
[truncated: 180 more rows]
[truncated: 32 more columns]

## Sheet: Figure 3D
Figure 3D	Quantification of Ube2N/V2 catalytic activity
I77R R1			WT R1			WT R2			I77R R3			WT R3
[truncated: 8 more rows]

## Sheet: Figure 3E
Figure 3E	Quantification of Ube2W catalytic activity
I77R R1			WT R1			WT R2			I77R R3
[truncated: 8 more rows]

## Sheet: Figure 4A blots
Figure 4A	RING autoubiquitlation products for Ube2W
[truncated: 1 more rows]

[truncated: 14 more sheets: Figure 4B blots, Figure 4C blots, Figure 4F, Figure 4F gels, Figure 4H, Figure 4H gels, Supplementary Figure 1B, Supplementary Figure 2B, Supplementary Figure 3A gels, Supplementary Figure 3A, Supplementary Figure 3B, Supplementary Figure 3C, Supplementary Figure 3D, Supplementary Figure 3E]
